# Supplementary material for: The Effect of Climate Parameters on Sheep Preferences for Outdoors or Indoors at Low Ambient Temperatures
Source: Animals (Basel). 2020 Jun 13;10(6):1029. doi: 10.3390/ani10061029 (PMC7341328; doi:10.3390/ani10061029)
Supplement: Supplementary file 1 [file animals-10-01029-s001.zip]

Archive with 6 entries (5 files):
- Supplementary/
- Supplementary/Figure S1.pdf
- Supplementary/Figure S2.pdf
- Supplementary/Figure S3.pdf
- Supplementary/Figure S4.pdf
- Supplementary/Table S1.xlsx
