# Supplementary material for: The Effect of Climate Parameters on Sheep Preferences for Outdoors or Indoors at Low Ambient Temperatures
Source: Animals (Basel). 2020 Jun 13;10(6):1029. doi: 10.3390/ani10061029 (PMC7341328; doi:10.3390/ani10061029)
Supplement: Supplementary file 1 [file animals-10-01029-s001.zip › Supplementary/Table S1.xlsx]

## Sheet: Data
Farm	Date	Time	Total number	Number of sheep indoors	Number of sheep outdoors	Ambient temperature	Wind direction	Opened to wind (1 - yes, 0 - no)	Wind force	Maximum wind gusts	Wind chill	Relative air humidity	Air pressure	Cloud cover (1 - clear, 2 - overcast, 3 - partly cloudy, 4 - fog)	Precipitation (1 - rain, 2 - snow, 3 - sleet, 4 - without precipitation)
A	2018-02-28	20	170	84	86	-15.4	49	1	4.9	9.1	-24.3	76	1041.3	1	4
A	2018-02-28	8	170	78	92	-22.9	47	1	3.4	5.4	-31.8	84	1046.2	1	4
A	2018-03-01	2	170	77	93	-17.5	74	1	2.4	5.2	-23.9	86	1040	1	4
A	2018-03-01	3	170	77	93	-17.3	70	1	2.2	5.5	-23.2	86	1039.3	1	4
A	2018-02-28	22	170	76	94	-16	65	1	4.3	7.5	-24.2	76	1040.9	1	4
A	2018-03-01	4	170	76	94	-17.6	48	1	1.3	4.4	-22.9	87	1038.9	1	4
A	2018-02-28	7	170	74	96	-23	56	1	2.2	5.2	-30.6	84	1046.1	1	4
A	2018-03-01	5	170	73	97	-17.7	51	1	2	3.8	-22.6	87	1038.5	1	4
A	2018-03-01	6	170	71	99	-19.4	26	1	2.3	3.9	-24.4	89	1038.4	1	4
A	2018-04-07	6	108	45	63	0.7	299	1	4	10.6	-4.6	91	1019	1	4
A	2018-02-27	21	170	70	100	-17.6	73	1	4.3	8.3	-25.3	73	1043.8	1	4
A	2018-02-27	20	170	69	101	-17.1	72	1	4	7	-25.1	72	1043.3	1	4
A	2018-02-28	9	170	69	101	-21.3	64	1	3.4	6.3	-30.6	81	1045.9	1	4
A	2018-02-28	21	170	68	102	-15.9	56	1	4.3	9	-23.9	74	1041.2	1	4
A	2018-02-28	5	170	67	103	-22.6	48	1	2.7	3.9	-29.9	85	1045.8	1	4
A	2018-02-28	23	170	66	104	-16.7	67	1	4.1	7.1	-24.5	78	1040.6	1	4
A	2018-03-02	6	170	66	104	-14.3	66	1	2.5	4.8	-19.5	86	1023.7	1	4
A	2018-03-26	11	78	30	48	-3.5	33	1	5.6	10.1	-9.6	99	1007.1	2	2
A	2018-03-01	7	170	65	105	-19.4	41	1	2	3.5	-25.1	89	1038	1	4
B	2018-03-14	8	121	46	75	0.2	319	1	1.1	5.3	-1.7	97	998	2	1
A	2018-02-27	19	170	63	107	-17.3	50	1	3.8	6.7	-24.5	69	1042.9	1	4
A	2018-02-28	2	170	63	107	-19.9	65	1	2.9	5.6	-27.3	80	1045.6	1	4
A	2018-04-24	20	108	40	68	9.5	240	0	2.7	7.5	6.5	69	1002.9	2	4
A	2018-02-27	22	170	62	108	-18.1	79	1	3.5	8	-26.1	76	1044.3	1	4
A	2018-03-01	1	170	62	108	-17.1	72	1	2.9	6.3	-23.6	84	1040.3	1	4
A	2018-03-02	3	170	62	108	-13.1	65	1	2.9	5.2	-18.2	84	1025.3	1	4
A	2018-02-28	24	170	61	109	-16.6	72	1	3.2	7	-23.9	80	1040.4	1	4
B	2018-03-21	2	121	43	78	-6.7	325	1	1.6	5.1	-8.5	83	1015.7	2	4
B	2018-03-23	4	121	43	78	-3.4	292	1	1.8	5.7	-6.8	94	1002.4	3	4
A	2018-02-27	7	170	60	110	-18.8	75	1	3.4	6.3	-26.9	86	1038.4	2	4
A	2018-02-28	1	170	60	110	-19.6	70	1	2.9	5.4	-26.9	80	1045.5	1	4
A	2018-02-28	4	170	60	110	-21.8	64	1	2	4.5	-26.5	78	1046.1	1	4
A	2018-02-28	6	170	60	110	-22.3	53	1	3.3	5	-30.9	85	1045.7	1	4
A	2018-03-02	4	170	60	110	-13.8	54	1	3.8	6.3	-19.9	85	1024.7	1	4
A	2018-03-02	5	170	60	110	-13.5	57	1	2.5	5.8	-19.1	85	1024.1	1	4
B	2018-03-14	3	121	42	79	2.2	236	1	2	4.1	0.6	97	994.4	2	4
A	2018-02-26	20	170	59	111	-14.6	45	1	4.2	6.6	-22.6	87	1031.4	2	4
A	2018-02-27	24	170	59	111	-19.5	56	1	3	6.8	-26.8	79	1045.3	1	4
A	2018-02-28	3	170	59	111	-20	72	1	2.3	4.9	-26.7	79	1045.8	1	4
A	2018-03-02	7	170	59	111	-14.6	59	1	2.7	4.8	-20.2	87	1022.9	1	4
A	2018-02-28	19	170	58	112	-15.5	43	1	4.6	6.3	-23	78	1041.9	1	4
A	2018-03-01	8	170	58	112	-17.9	38	1	2.8	4.4	-24.8	88	1037.9	1	4
A	2018-04-06	3	109	37	72	6.4	193	0	1.5	4.4	4.7	100	1004.3	2	4
B	2018-03-14	7	121	40	81	0.8	280	1	2.2	4.9	-1.5	97	996.9	2	1
B	2018-03-23	3	121	40	81	-3.2	273	1	2.1	4.9	-6.2	93	1002.2	1	4
A	2018-04-06	12	109	36	73	3.2	249	0	5.5	11.7	-0.6	89	1004.2	2	1
A	2018-02-27	23	170	56	114	-18.1	73	1	3	6.8	-26.2	78	1044.9	1	4
A	2018-02-26	19	170	55	115	-14.5	31	1	3.8	9	-22.7	85	1031.3	2	4
A	2018-03-01	20	170	55	115	-11.8	31	1	2.6	4.8	-16.8	84	1029.3	1	4
B	2018-03-13	23	121	39	82	3.6	224	1	3.7	8.4	1.2	96	993.4	2	4
B	2018-03-21	3	121	39	82	-7.9	308	1	1.3	4	-9.6	84	1016	2	4
A	2018-04-07	3	108	34	74	1.4	298	1	5	9.9	-4	99	1013.5	2	4
B	2018-03-14	4	121	38	83	2.1	239	1	1.9	4.3	0.1	97	994.9	4	1
B	2018-03-14	5	121	38	83	1.9	239	1	2.5	4.6	-0.5	97	995.3	2	1
A	2018-03-13	5	112	35	77	1.9	163	0	2.9	4.4	-1	100	995.8	2	2
A	2018-02-26	21	170	53	117	-15.1	60	1	3.7	6.9	-22.5	86	1031.8	2	4
A	2018-02-27	4	170	53	117	-18.3	63	1	3	5	-25	88	1036.2	2	4
A	2018-03-02	2	170	53	117	-12.7	67	1	2.8	4.7	-18.4	83	1025.9	1	4
A	2018-03-15	3	107	33	74	-5.9	339	1	4.6	7.9	-11.5	77	1013.9	2	4
A	2018-03-01	21	170	52	118	-11.8	59	1	2.1	4.6	-17	83	1029	1	4
B	2018-03-14	2	121	37	84	2.4	237	1	1.5	5.6	0.2	96	994.3	2	4
B	2018-03-21	1	121	37	84	-6.2	355	0	1.4	5.1	-8.5	82	1015.2	2	4
B	2018-03-21	7	121	37	84	-11	295	1	0.8	2.9	-13.9	89	1017.3	1	4
A	2018-04-07	2	108	33	75	1	287	0	4.6	9.3	-4	99	1011.6	2	4
A	2018-04-07	4	108	33	75	1.8	307	1	6.4	11	-4.2	92	1015.1	2	4
A	2018-04-07	5	108	33	75	1.4	313	1	5.7	12.1	-4.6	88	1016.8	2	4
A	2018-03-15	4	107	32	75	-6.8	329	1	3.3	6.4	-11.8	85	1014.1	2	4
B	2018-03-14	21	121	36	85	-2.8	324	1	1.1	7.3	-5	76	1011.5	2	4
B	2018-03-21	4	121	36	85	-10	310	1	0.9	3.9	-11.4	88	1016.4	2	4
B	2018-03-21	5	121	36	85	-10.6	305	1	0.5	3.3	-11.2	90	1016.7	1	4
B	2018-03-23	1	121	36	85	-1.5	262	1	3.3	6.8	-5.5	93	1001.7	3	4
A	2018-05-03	23	108	32	76	10.9	151	1	1.3	7.7	8.1	83	1015.7	2	1
A	2018-03-22	21	95	28	67	0	276	0	3.8	11.5	-4.9	100	999.1	2	2
A	2018-03-13	4	112	33	79	1.7	159	0	2.7	5.1	-1.1	100	996.3	2	2
A	2018-02-27	5	170	50	120	-18.2	71	1	3.1	5	-25.9	88	1036.9	2	4
A	2018-02-27	6	170	50	120	-19.1	65	1	3	5.8	-26.1	87	1037.6	2	4
A	2018-02-27	8	170	50	120	-19	78	1	3	7.2	-26.9	81	1039.3	1	4
A	2018-04-05	23	109	32	77	5.7	198	0	1.5	3.5	3.3	100	1003.8	2	4
A	2018-03-16	5	106	31	75	-11.5	360	1	3.4	5.1	-16.7	84	1022	2	4
A	2018-03-15	2	107	31	76	-4.8	4	1	5.7	9.6	-10.8	74	1013.4	2	4
B	2018-03-13	21	121	35	86	4.4	182	1	3	6.3	2	96	992.5	2	1
B	2018-03-14	1	121	35	86	2.8	234	1	3	8.2	-0.1	96	994	2	1
B	2018-03-15	4	121	35	86	-5.7	338	0	1.6	5.3	-8.1	70	1014.5	2	4
B	2018-03-22	20	121	35	86	-0.2	246	1	5.2	12.5	-5.1	96	1000.7	2	2
A	2018-03-13	2	112	32	80	1.8	161	0	2.8	5.1	1	100	997.9	2	2
A	2018-04-06	22	109	31	78	1	264	0	3.2	6.4	-2.8	99	1006.6	2	4
A	2018-03-01	22	170	48	122	-11.6	62	1	2	4.1	-16.8	82	1028.5	1	4
A	2018-03-02	1	170	48	122	-12.4	69	1	2.9	4.9	-17.9	82	1026.5	1	4
B	2018-03-13	24	121	34	87	3.1	220	1	3.2	6.4	0.6	96	993.6	2	1
B	2018-03-21	23	121	34	87	-2.6	235	1	2.8	6	-6.7	69	1011.1	3	4
A	2018-03-20	23	97	27	70	-6.1	343	1	5.8	9.3	-13.1	79	1013.9	2	4
A	2018-04-10	7	108	30	78	1.3	40	1	6.2	12.6	-5.9	77	1013.3	2	4
A	2018-04-11	5	108	30	78	-0.7	85	1	2.4	5.3	-4.9	78	1029	1	4
A	2018-04-11	21	108	30	78	3.5	59	1	1.7	2.5	0.6	46	1028.3	1	4
A	2018-04-14	13	108	30	78	15.8	138	1	2.2	5.8	11.1	23	1025.7	1	4
A	2018-04-18	5	108	30	78	4.1	301	1	3.3	6.9	0.6	98	1016	2	4
A	2018-04-28	22	108	30	78	6.7	217	0	0.3	2	5.7	76	1015.9	1	4
A	2018-04-29	4	108	30	78	3.1	177	0	1	1.8	0	100	1016.7	2	4
A	2018-05-03	24	108	30	78	9.9	13.8	1	1.1	4.5	9.2	94	1015.1	2	1
A	2018-03-13	3	112	31	81	1.9	162	0	3.2	5.6	-1.2	100	997.1	2	2
A	2018-03-13	20	112	31	81	3.2	164	0	2.2	4.2	1	100	993.2	2	1
A	2018-02-27	10	170	47	123	-18	79	1	4.2	8.1	-27.1	78	1040.6	1	4
A	2018-04-06	4	109	30	79	6.4	222	0	3	7.9	4.1	100	1004.3	2	4
B	2018-03-21	6	121	33	88	-11.5	296	1	0.9	3.3	-12.6	89	1017	1	4
A	2018-03-01	19	170	46	124	-10.8	37	1	3	6.9	-16	77	1029.7	1	4
A	2018-04-10	22	108	29	79	1.3	29	1	3.7	6.6	-3.7	70	1025.4	1	4
A	2018-04-17	13	108	29	79	8.4	340	1	3.3	5	5.6	100	1013.6	2	1
A	2018-04-28	1	108	29	79	4.6	223	0	1.9	4.9	2.1	96	1013.1	2	4
A	2018-03-13	1	112	30	82	2	162	0	3	6.3	-1.4	100	998.5	2	2
A	2018-02-27	3	170	45	125	-17.6	61	1	2.7	5.1	-24	88	1035.6	2	4
A	2018-02-28	18	170	45	125	-15	42	1	3.9	6.2	-21.4	75	1042.1	1	4
B	2018-03-13	2	121	32	89	2	145	0	2	5.8	-0.4	95	997.2	2	1
B	2018-03-14	6	121	32	89	1.6	253	1	3.1	5.4	-1.1	97	995.9	2	1
B	2018-03-21	24	121	32	89	-2.4	230	1	3.4	7.2	-6.7	74	1010.5	1	4
B	2018-03-22	24	121	32	89	-1.2	256	1	3.4	7.6	-4.8	94	1001.7	3	4
B	2018-03-23	5	121	32	89	-3.6	282	1	2.4	5.4	-6.3	93	1002.8	1	4
B	2018-04-05	11	121	32	89	10.7	136	0	3.1	5.6	9.3	72	1005.2	3	4
A	2018-03-23	6	91	24	67	-1.4	312	1	4.3	7.2	-6.9	87	1001.8	2	4
A	2018-03-21	6	96	25	71	-10.4	320	1	4.2	6.3	-16.3	94	1016.1	2	4
A	2018-03-19	22	100	26	74	-0.8	246	0	3.3	8.1	-5.5	100	1003.1	2	2
A	2018-04-07	1	108	28	80	1	291	0	4.5	10	-4.1	98	1010	2	4
A	2018-04-10	8	108	28	80	0.3	38	1	6.1	10.1	-5.8	92	1014.3	2	1
A	2018-04-11	6	108	28	80	-1.3	83	1	2	4.6	-5	81	1029.3	1	4
A	2018-04-17	14	108	28	80	8.8	330	1	2.7	5	6.3	100	1013.5	2	1
A	2018-04-26	23	108	28	80	3.5	205	0	1.2	3.3	1.2	100	1004.7	3	4
A	2018-04-28	24	108	28	80	4.3	195	0	0.8	1.4	3	95	1016.1	2	4
A	2018-04-29	2	108	28	80	2.1	157	0	0.6	1.1	1.6	98	1016.7	2	4
A	2018-04-29	6	108	28	80	2.7	158	0	0.4	1.4	1.3	100	1016.4	2	4
A	2018-04-29	21	108	28	80	9.5	196	0	0.3	1.6	9.6	100	1012.7	2	4
A	2018-04-30	6	108	28	80	4.3	13	1	1.8	2.4	1.2	100	1013.8	4	4
A	2018-05-03	21	108	28	80	9.2	95	1	2.9	4.9	7.6	94	1016.2	2	1
A	2018-05-04	2	108	28	80	11.4	149	1	2.2	4.8	9.7	86	1013.9	2	4
A	2018-05-04	3	108	28	80	10.6	168	0	1.6	4.1	9.3	91	1014.1	3	4
A	2018-02-27	9	170	44	126	-18.6	74	1	3.5	7.6	-26.7	80	1040.1	3	4
A	2018-02-27	18	170	44	126	-16.3	59	1	3.5	6.8	-23.6	68	1042.7	1	4
A	2018-03-20	24	97	25	72	-7	332	1	4.8	7.6	-12.9	86	1014.2	2	4
A	2018-03-12	10	117	30	87	-0.7	127	1	2.5	6.1	-4.9	93	1008.3	2	4
B	2018-03-13	20	121	31	90	4	165	1	2.4	5.9	1.7	96	992.6	2	1
B	2018-03-20	4	121	31	90	-1.3	242	1	2.1	5.3	-4.2	97	1004.4	2	4
A	2018-03-16	4	106	27	79	-10.2	348	1	2.4	3.7	-15.6	94	1021.5	2	4
A	2018-02-27	2	170	43	127	-16.9	68	1	2.7	5.7	-23.2	88	1035.1	2	4
A	2018-03-22	23	95	24	71	-0.4	274	0	3.7	10.7	-5.2	98	999.8	2	4
A	2018-03-15	1	107	27	80	-4.5	336	1	4.6	7.5	-9.6	86	1012.9	2	4
A	2018-03-13	18	112	28	84	3.2	164	0	2.6	5.5	0.7	100	993.5	2	1
A	2018-04-24	24	108	27	81	6.2	183	0	1.6	3	4.4	100	1001.6	2	1
A	2018-04-27	6	108	27	81	3.7	217	0	1.2	3.2	1.8	100	1006	2	1
B	2018-03-12	22	121	30	91	2.6	142	0	3.5	6.9	-0.5	92	999.5	4	4
B	2018-03-13	3	121	30	91	2	139	0	2	4.6	-0.1	95	996.4	2	1
B	2018-03-14	10	121	30	91	0	324	1	1.5	7.6	-1.8	96	1000.8	2	1
B	2018-03-14	24	121	30	91	-3.3	336	0	1.9	5.5	-6.1	72	1012.8	2	4
B	2018-03-15	3	121	30	91	-4.7	343	0	1.8	7.3	-7.5	70	1014.2	2	4
B	2018-03-20	2	121	30	91	-1.3	233	1	2.4	5.5	-4.6	97	1004.3	2	2
B	2018-03-20	3	121	30	91	-1.3	232	1	2.7	4.4	-4.5	97	1004.4	2	4
B	2018-03-23	2	121	30	91	-2.3	258	1	3.1	6	-5.7	92	1001.7	3	4
A	2018-03-14	17	109	27	82	-2.1	325	1	7.3	9.7	-7.6	79	1007.3	2	4
A	2018-02-27	17	170	42	128	-15.6	58	1	4.5	8	-23.4	61	1042.4	1	4
A	2018-03-01	23	170	42	128	-12	62	1	2.3	4.2	-17	83	1028.1	1	4
A	2018-03-16	6	106	26	80	-11.8	15	1	3.1	4.9	-17.5	89	1022.6	1	4
A	2018-03-15	6	107	26	81	-7.9	323	1	3.2	4.6	-13	93	1014.8	2	4
A	2018-03-22	22	95	23	72	0.1	272	0	4.8	9.6	-5.1	100	999.5	2	4
A	2018-03-23	3	91	22	69	-1.2	294	0	3.8	7.1	-6.2	93	1000.7	2	4
A	2018-03-23	4	91	22	69	-1.3	302	1	3.6	7.6	-6.2	92	1001.1	2	4
A	2018-03-23	5	91	22	69	-1.6	310	1	3.7	7.4	-6.5	91	1001.5	2	4
A	2018-02-26	22	170	41	129	-15.6	62	1	2.7	4.6	-21.5	88	1032.3	2	4
A	2018-04-25	4	108	26	82	6.7	220	0	1.7	4.5	4.4	100	998.6	2	1
A	2018-04-26	3	108	26	82	4.7	282	0	1.6	2.9	2.6	90	997	2	4
A	2018-04-26	22	108	26	82	4	199	0	1.7	2.8	2.1	99	1004.5	2	4
A	2018-04-26	24	108	26	82	3.7	209	0	1.3	2.8	1.2	100	1004.7	2	4
A	2018-04-27	18	108	26	82	7.4	305	1	2	10.2	3.8	87	1010.3	2	1
A	2018-04-27	19	108	26	82	8.4	267	0	1.4	4.6	6	82	1010.4	2	4
A	2018-04-29	5	108	26	82	3	146	1	0.6	1.5	1.3	100	1016.7	2	4
A	2018-04-29	16	108	26	82	10.4	91	1	0.8	2.3	10.1	96	1013.6	2	1
A	2018-03-19	23	100	24	76	-0.8	262	0	3.3	7.9	-5.3	100	1003.2	2	2
B	2018-03-13	5	121	29	92	2.3	145	0	1.8	5	0	96	995.2	2	4
B	2018-03-13	22	121	29	92	4.3	206	1	3.3	7	1.8	96	992.9	2	1
B	2018-03-14	12	121	29	92	-0.6	314	1	2.2	6.5	-3.1	93	1003.4	2	4
B	2018-03-20	7	121	29	92	-1.7	229	1	1.5	3.6	-3.9	97	1005.4	2	4
B	2018-03-21	18	121	29	92	-3	218	1	2.6	6.2	-6.5	47	1014.5	2	4
B	2018-03-21	20	121	29	92	-3.1	211	1	2.4	5.4	-6.6	50	1013.3	2	4
B	2018-03-21	21	121	29	92	-2.6	226	1	3.7	6.3	-6.9	50	1012.5	2	4
B	2018-03-21	22	121	29	92	-2.7	227	1	3	6.4	-7	59	1011.9	2	4
B	2018-03-22	1	121	29	92	-3.2	223	1	2.8	5.6	-6.9	77	1009.9	1	4
A	2018-03-21	7	96	23	73	-10.8	326	1	3.3	5.1	-16.4	94	1016.4	2	4
A	2018-03-16	11	106	25	81	-6.8	343	1	7.3	10.7	-15.2	58	1023	2	4
A	2018-02-15	23	170	40	130	-7.5	156	0	2.6	4.5	-11.8	96	1026.7	2	2
A	2018-02-16	19	170	40	130	-6.3	136	1	1.1	3.6	-8.3	91	1022.4	2	4
A	2018-03-01	24	170	40	130	-12.2	57	1	2.2	4.1	-16.9	84	1027.3	1	4
A	2018-03-13	17	112	26	86	3.5	167	0	2.2	6.6	1.3	100	993.7	2	1
A	2018-03-22	24	95	22	73	-1	276	0	3.1	7.4	-5.3	95	1000.2	2	4
A	2018-04-17	22	108	25	83	5.6	297	1	3.5	6.7	2	96	1015.5	2	4
A	2018-04-18	3	108	25	83	4.5	275	0	3	6.3	1.1	95	1015.6	2	4
A	2018-04-18	4	108	25	83	4.2	292	0	3	6.6	0.7	97	1015.7	2	4
A	2018-04-27	1	108	25	83	3.7	224	0	0.7	2.8	1.6	100	1005.1	2	4
A	2018-04-27	22	108	25	83	4.9	207	0	0.9	2.1	3.5	99	1012.2	2	4
A	2018-04-28	21	108	25	83	8.8	217	0	1.1	7.3	7.2	67	1015.3	1	4
A	2018-04-29	17	108	25	83	10.8	97	1	1.6	3.7	9.3	98	1012.7	2	1
A	2018-04-30	1	108	25	83	5.3	39	1	0	0.9	4.5	100	1013.1	4	4
A	2018-04-30	2	108	25	83	4.6	13	1	0.8	1.4	3.1	100	1013.2	4	4
A	2018-04-30	3	108	25	83	3.8	349	1	0.8	1.5	2.2	100	1013.1	4	4
A	2018-04-30	5	108	25	83	3.2	355	1	1.4	2.7	0.8	100	1013.6	4	4
A	2018-05-02	5	108	25	83	6.3	95	1	1.2	2.5	4.7	100	1010.4	2	4
B	2018-03-14	20	121	28	93	-2.8	349	0	2	8.3	-5.8	71	1010.8	2	4
B	2018-03-19	23	121	28	93	-1.2	240	1	3.5	8	-5.7	97	1004.1	2	2
B	2018-03-22	6	121	28	93	-2.3	209	1	2.8	6.8	-6.2	87	1006.8	2	4
A	2018-03-12	19	117	27	90	1.7	155	1	4.2	7.7	-2.1	97	1001.9	2	4
A	2018-03-23	2	91	21	70	-1.2	284	0	4.2	8	-6.1	94	1000.3	2	4
A	2018-02-17	20	170	39	131	-4.7	14	1	2.2	3.7	-8.5	99	1020.3	2	4
A	2018-03-02	8	170	39	131	-14.3	68	1	2.5	5.5	-20.7	86	1022.7	1	4
A	2018-03-04	2	170	39	131	-17.7	353	1	1.3	1.6	-19.7	89	1008.7	4	4
A	2018-03-14	7	109	25	84	1.4	266	0	2.4	4.9	-0.8	100	996.1	2	1
A	2018-03-14	20	109	25	84	-2.8	327	1	4.3	7.4	-8.1	81	1010.1	2	4
A	2018-04-05	24	109	25	84	5.5	185	0	1.1	2.8	3.5	100	1003.9	3	4
A	2018-04-06	1	109	25	84	6.1	194	0	1.5	2.7	3.9	100	1004	2	4
A	2018-04-06	2	109	25	84	6.7	213	0	1.8	4	4.6	100	1004.1	2	4
A	2018-03-21	4	96	22	74	-9.6	314	1	4.5	6.6	-15.5	94	1015.6	2	4
A	2018-03-21	5	96	22	74	-10.1	319	1	4.6	6.7	-15.8	94	1015.8	2	4
A	2018-03-20	18	97	22	75	-1.8	348	1	3.7	6.5	-7.1	97	1009.8	2	4
A	2018-02-05	13	170	38	132	-5.9	4	1	7.2	11.2	-13.8	89	1022.5	2	4
A	2018-02-16	3	170	38	132	-8	161	0	1.4	2.7	-10.3	97	1025.6	2	4
A	2018-02-16	20	170	38	132	-6.2	138	1	0.9	4.1	-8	93	1022.3	2	4
A	2018-02-17	19	170	38	132	-4.3	35	1	2.5	4.5	-8.4	99	1020.2	2	4
A	2018-03-01	18	170	38	132	-9.6	44	1	3.2	6.1	-13.8	68	1030	1	4
A	2018-03-02	24	170	38	132	-6.7	143	1	2	4.8	-9.7	63	1015.8	2	4
B	2018-03-09	3	121	27	94	-1.5	138	0	2	4.4	-4.2	95	1005.8	2	4
B	2018-03-14	19	121	27	94	-2.6	321	1	1.8	8.6	-5.2	74	1010.1	2	4
B	2018-03-15	5	121	27	94	-6.7	331	1	1.1	4.8	-8.6	78	1015	2	4
B	2018-03-20	5	121	27	94	-1.3	248	1	2.6	4.4	-4.4	97	1004.6	2	4
B	2018-03-22	5	121	27	94	-2.8	216	1	2.2	5.8	-6.7	86	1007.5	2	4
B	2018-03-22	19	121	27	94	0.5	240	1	5.8	12.8	-4.9	91	1001	2	2
B	2018-03-22	22	121	27	94	0	269	1	3.9	8.5	-4.2	96	1001.2	2	4
A	2018-04-07	7	108	24	84	0.4	298	1	4.1	8	-4.6	91	1020.6	1	4
A	2018-04-11	2	108	24	84	-0.1	55	1	1.7	3.9	-3.7	76	1027.7	1	4
A	2018-04-17	21	108	24	84	5.5	323	1	4.3	8.9	2.2	94	1015.6	2	4
A	2018-04-17	24	108	24	84	4.9	278	0	2.7	5.4	1.9	97	1015.7	2	4
A	2018-04-28	23	108	24	84	6.9	222	0	0.4	2.5	4.3	82	1015.9	1	4
A	2018-05-04	1	108	24	84	10.8	144	1	1.6	5.6	9	88	1014	2	4
A	2018-03-14	24	109	24	85	-4.1	360	1	5.1	9	-10.2	79	1012.5	2	4
A	2018-02-13	2	170	37	133	-2.1	166	0	3	6	-6.6	94	1014.1	2	4
A	2018-02-16	2	170	37	133	-7.5	166	0	1.6	2.9	-10.4	97	1025.9	2	2
A	2018-02-16	6	170	37	133	-7.5	167	0	1.5	2.8	-10.4	98	1024.7	2	4
A	2018-02-16	18	170	37	133	-6.5	114	1	1.6	4.4	-9.9	90	1022.5	2	4
A	2018-02-16	21	170	37	133	-5.8	145	1	0.9	3.2	-7.2	94	1022.1	2	4
A	2018-02-18	2	170	37	133	-4.6	352	1	3.7	5.3	-9.5	98	1021	2	4
A	2018-03-16	17	106	23	83	-7.4	27	1	8.1	11.5	-15.7	54	1023.4	3	4
A	2018-03-20	1	97	21	76	-0.9	256	0	2.5	5.4	-4.6	100	1003.3	2	2
A	2018-03-20	22	97	21	76	-6	350	1	6.6	10.7	-13.6	86	1013.5	2	4
A	2018-03-15	5	107	23	84	-7.5	323	1	3.2	5.9	-12.5	89	1014.4	2	4
A	2018-03-15	19	107	23	84	-7	9	1	4.6	9.4	-13.5	77	1018.6	2	4
B	2018-03-13	4	121	26	95	2	142	0	2.1	4.9	-0.1	96	995.7	2	4
B	2018-03-13	19	121	26	95	3.9	154	0	2.4	5.6	1.3	96	992.8	2	1
B	2018-03-14	14	121	26	95	-0.7	307	1	2.4	8	-3.6	86	1005.3	2	4
B	2018-03-15	1	121	26	95	-3.8	345	0	1.3	5.7	-5.8	86	1013.2	2	4
B	2018-03-15	2	121	26	95	-4.5	346	0	2	6.3	-7	77	1013.9	2	4
B	2018-03-20	6	121	26	95	-1.5	243	1	2.1	4.3	-4.5	97	1005	2	4
B	2018-03-21	19	121	26	95	-3.2	206	1	2.8	5.1	-6.6	47	1014	2	4
B	2018-03-22	2	121	26	95	-3.7	215	1	2.2	5.2	-7.1	80	1009.3	1	4
B	2018-03-22	3	121	26	95	-4.1	215	1	1.8	5.1	-7	83	1008.8	1	4
B	2018-03-22	7	121	26	95	-1.7	218	1	2.8	6.4	-5.3	88	1006.3	2	4
B	2018-03-22	23	121	26	95	-0.4	260	1	3.9	3.6	-4.5	95	1001.3	2	4
B	2018-03-23	7	121	26	95	-4.6	272	1	2	4.2	-8.1	95	1003.6	1	4
A	2018-01-16	14	270	58	212	-8.4	153	1	5.8	10	-15.8	67	1012.7	1	4
A	2018-04-17	17	108	23	85	7.5	305	1	3.6	6.2	4.8	100	1014	2	1
A	2018-04-24	23	108	23	85	6.2	209	0	0.8	4.9	4.6	97	1002.2	2	1
A	2018-04-25	6	108	23	85	6.8	225	0	2.6	5.6	4.6	100	997.8	2	1
A	2018-04-26	1	108	23	85	5.7	231	0	0.7	1.6	4	86	997.5	2	4
A	2018-04-27	7	108	23	85	3.8	212	0	0.5	2.2	1.9	100	1006.7	2	1
A	2018-04-29	22	108	23	85	8.3	121	1	0.7	1.7	8.2	100	1012.7	2	4
A	2018-04-29	23	108	23	85	7.5	126	1	0.1	1.4	7.1	100	1012.6	4	4
A	2018-04-29	24	108	23	85	5.9	53	1	0	1.6	6	100	1012.8	4	4
A	2018-05-03	22	108	23	85	10.7	119	1	3.2	6.7	7.1	80	1015.9	2	1
A	2018-02-16	1	170	36	134	-7.4	164	0	1.7	3.1	-10.9	97	1026	2	2
A	2018-02-16	5	170	36	134	-7.8	180	0	1.2	2.4	-10.2	98	1025.1	2	4
A	2018-02-18	3	170	36	134	-4.7	344	1	3.3	5.3	-9.7	97	1021.3	2	4
A	2018-02-18	4	170	36	134	-4.8	358	1	3.9	5.3	-9.7	97	1021.5	2	4
A	2018-02-18	19	170	36	134	-7.2	15	1	3.3	4.5	-11.8	91	1023.2	2	4
A	2018-03-04	1	170	36	134	-15.6	341	1	1	1.8	-18.6	92	1008.8	4	4
A	2017-03-31	8	260	55	205	-0.9	143	1	2.1	6.5	-4.2	97	1013.1	2	2
A	2018-03-14	10	109	23	86	0.1	353	1	6.1	8.5	-5	100	999.9	2	2
A	2018-04-05	17	109	23	86	9.6	158	0	3.2	5.7	8.1	87	1004.3	2	4
A	2018-04-05	22	109	23	86	5.9	177	0	1.9	4.6	3.8	100	1003.2	2	1
A	2018-04-06	5	109	23	86	5.5	228	0	2.5	6	3.2	100	1004.6	2	4
A	2018-04-06	7	109	23	86	5.4	183	0	2.1	4.1	3.1	100	1004.1	2	4
A	2018-04-06	24	109	23	86	0.9	283	0	3.3	8.1	-3.2	98	1008.7	2	4
A	2018-03-19	21	100	21	79	-0.9	241	0	3.5	8.7	-5.7	99	1002.9	2	2
A	2017-03-31	7	260	54	206	-1.2	142	1	2.5	7.3	-4.4	97	1014	2	2
A	2018-03-16	3	106	22	84	-11.3	342	1	1.7	3	-15.4	95	1021	2	4
B	2018-03-10	3	121	25	96	-0.4	113	0	1.4	3.6	-1.8	95	1008.2	2	2
B	2018-03-10	4	121	25	96	-0.4	121	0	1.2	3.8	-2.2	95	1008.4	2	4
B	2018-03-10	5	121	25	96	-0.5	111	0	1	3.4	-1.7	95	1008.3	4	4
B	2018-03-15	6	121	25	96	-7.6	324	1	0.8	3	-8.2	84	1015.5	2	4
B	2018-03-23	12	121	25	96	0.5	311	1	2	8.1	-2.2	53	1004.8	1	4
B	2018-04-02	22	121	25	96	-0.5	264	1	3.7	8.1	-4.6	98	994.8	2	2
B	2018-04-05	20	121	25	96	8.2	197	1	1.4	4.5	7.2	94	1003.1	2	1
A	2018-03-20	17	97	20	77	-1.7	349	1	3.4	5.5	-6.5	100	1009.2	2	2
A	2018-02-08	9	170	35	135	-9.7	157	0	2.2	3.4	-13.5	88	1023.1	2	2
A	2018-02-08	10	170	35	135	-9.1	194	0	1.9	3.9	-13.5	83	1023.5	2	2
A	2018-02-12	19	170	35	135	-2.2	162	0	4	6.4	-6.5	89	1012.9	2	4
A	2018-02-17	21	170	35	135	-4.6	21	1	1.3	2.8	-7.3	99	1020.4	2	2
A	2018-02-18	6	170	35	135	-5.4	358	1	4.4	6.3	-11.1	95	1021.7	2	4
A	2018-02-27	1	170	35	135	-16.6	71	1	2.9	5	-22.7	88	1034.6	2	4
A	2018-02-27	12	170	35	135	-16.6	83	1	4.5	8.3	-25.6	73	1041.5	1	4
A	2018-03-04	3	170	35	135	-17.5	347	1	1.1	1.8	-20.1	89	1008.4	4	4
A	2018-03-15	18	107	22	85	-6.2	352	1	5.7	12.2	-13.4	60	1017.7	2	4
A	2018-04-07	17	108	22	86	9	256	0	2.9	7	4	36	1025.6	3	4
A	2018-04-17	23	108	22	86	5.4	281	0	2.9	5.4	2.4	97	1015.6	2	4
A	2018-04-18	2	108	22	86	4.8	290	0	2.7	7.1	1.2	96	1015.9	2	4
A	2018-04-19	8	108	22	86	5.9	327	1	4.2	7.2	1.9	100	1018.6	2	1
A	2018-04-27	24	108	22	86	5.1	209	0	1.8	3.6	3.2	97	1012.9	3	4
A	2018-04-29	1	108	22	86	3.8	167	0	0.2	1.2	2.6	96	1016.5	3	4
A	2018-04-29	3	108	22	86	2	141	1	0.6	1.5	-0.4	100	1016.7	3	4
A	2018-04-29	7	108	22	86	4.6	340	1	0.1	1	1.8	100	1016.3	2	4
A	2018-04-30	4	108	22	86	3.5	353	1	1	1.8	1.5	100	1013.7	4	4
A	2018-04-30	7	108	22	86	4.9	39	1	2.2	3.3	2.4	100	1014.2	4	4
A	2018-04-30	8	108	22	86	6	42	1	2.6	3.9	2.8	100	1014.4	4	4
A	2018-05-01	23	108	22	86	6.5	158	0	0.9	1.4	5.9	100	1011.1	1	4
A	2018-03-14	4	109	22	87	2.2	236	0	2	5	0	100	994.4	2	4
A	2018-03-14	6	109	22	87	1.8	252	0	2.5	5.6	-0.8	100	995.2	2	1
A	2018-02-18	7	170	34	136	-5.6	11	1	4.1	6.3	-11.2	93	1021.8	2	4
A	2018-03-02	23	170	34	136	-6.1	146	1	1.7	5.7	-9.1	63	1016.2	2	4
A	2018-03-04	5	170	34	136	-17.3	343	1	1.5	1.9	-22	89	1008.1	1	4
B	2018-03-14	17	121	24	97	-1.4	328	1	2.3	6.6	-4.1	75	1008	2	4
B	2018-03-14	23	121	24	97	-3	327	1	1.2	5.4	-5.2	74	1012.4	2	4
B	2018-03-16	2	121	24	97	-11.2	326	1	0.6	2.2	-11.7	87	1021.6	1	4
A	2018-03-13	19	112	22	90	3.2	166	0	2.2	4.8	0.8	100	993.5	2	1
A	2018-03-13	22	112	22	90	3.8	178	0	2.2	4.8	1.7	100	992.8	2	1
A	2018-03-15	7	107	21	86	-8.1	325	1	3.1	5.3	-13.5	93	1015.2	2	4
A	2018-04-07	8	108	21	87	0.7	315	1	4.8	8.9	-4.7	89	1022	1	4
A	2018-04-08	6	108	21	87	3.1	186	0	2.4	4.5	-1	61	1019.5	2	4
A	2018-04-10	6	108	21	87	1.3	31	1	8.6	13.9	-6.3	77	1012.1	2	4
A	2018-04-10	24	108	21	87	0.7	64	1	2.9	5.4	-3.8	75	1026.7	1	4
A	2018-04-11	1	108	21	87	0.3	68	1	2.3	4.4	-3.6	75	1027.3	1	4
A	2018-04-11	3	108	21	87	-0.3	71	1	1.9	4.3	-4	77	1028.3	1	4
A	2018-04-11	4	108	21	87	-0.3	57	1	2.8	4.4	-4.7	77	1028.6	1	4
A	2018-04-11	7	108	21	87	-0.9	74	1	1.6	3.6	-4.8	82	1029.8	1	4
A	2018-04-14	16	108	21	87	17.5	143	1	2.4	7	12.7	23	1023.6	1	4
A	2018-04-25	2	108	21	87	6.3	183	0	1.7	4.3	4	100	1000	2	1
A	2018-04-26	5	108	21	87	4.2	239	0	0.6	2.3	2.3	96	996.9	2	4
A	2018-05-01	5	108	21	87	8.2	153	1	2	8.1	4.8	86	1008.5	2	4
A	2018-05-01	24	108	21	87	5	163	0	0.7	1.2	4.1	100	1011.3	3	4
A	2018-02-10	2	170	33	137	-6.8	53	1	2.6	4.9	-10.7	97	1024.1	2	4
A	2018-02-10	5	170	33	137	-6.9	51	1	2.8	5.1	-11.5	99	1023.5	2	4
A	2018-02-10	7	170	33	137	-7	72	1	2	4.8	-11.2	99	1023.1	2	4
A	2018-02-17	5	170	33	137	-8.1	55	1	0.9	2.8	-9.9	98	1020.7	2	4
A	2018-02-21	8	170	33	137	-16.6	312	1	0	0.6	-16.8	90	1027.8	2	4
A	2018-02-21	9	170	33	137	-15.4	358	1	0	0.4	-16.4	91	1028	2	4
A	2018-02-26	23	170	33	137	-15.8	73	1	3	5.4	-22.4	89	1033	2	4
A	2018-03-02	22	170	33	137	-5.9	149	1	1.6	4.4	-8.8	68	1016.3	2	4
A	2018-03-14	1	109	21	88	3.2	222	0	2.4	8	0.8	100	993.4	2	4
A	2018-03-14	2	109	21	88	2.9	233	0	3.2	7.1	0.6	100	993.6	2	1
A	2018-03-14	8	109	21	88	0.6	323	1	4.7	6.7	-2.4	100	997.1	2	1
A	2018-03-14	13	109	21	88	-0.8	323	1	6.6	9.3	-6.4	96	1003.6	2	4
A	2018-03-14	23	109	21	88	-3.6	336	1	6.3	9.5	-9.4	78	1012	2	4
A	2018-04-06	6	109	21	88	5.2	213	0	1.2	4.7	3.1	100	1004.5	2	4
A	2018-04-06	8	109	21	88	5.5	191	0	2.8	5.6	2.7	100	1003.7	2	4
A	2018-04-06	19	109	21	88	1.5	230	0	3.1	6.8	-2.2	98	1004.1	2	1
A	2018-03-26	13	78	15	63	-3.3	32	1	6.9	11.4	-11	82	1008.8	2	4
B	2018-03-13	1	121	23	98	2.1	143	0	2.3	6.4	-0.6	95	997.8	2	1
B	2018-03-15	20	121	23	98	-6.9	6	0	1.3	5.8	-9.5	59	1019.1	3	4
B	2018-03-18	2	121	23	98	-7.9	264	1	1.9	4.2	-11.3	75	1024	1	4
B	2018-03-20	1	121	23	98	-1.4	238	1	2.5	6.1	-5.1	97	1004.3	2	2
B	2018-03-20	24	121	23	98	-5.9	358	0	1.5	5.6	-8.8	80	1014.8	2	4
B	2018-04-12	23	121	23	98	2.4	57	0	1.1	2.4	1.7	50	1026.9	1	4
B	2018-04-17	11	121	23	98	8.4	321	1	1	3.7	8.6	96	1014.1	2	1
A	2018-03-16	1	106	20	86	-11.3	276	0	0.8	2.6	-13.3	93	1020.9	2	4
A	2018-02-08	11	170	32	138	-9.6	155	1	2.4	3.6	-13.1	82	1023.5	2	4
A	2018-02-10	3	170	32	138	-6.7	46	1	2.1	4.7	-11	97	1023.7	2	4
A	2018-02-10	4	170	32	138	-6.8	59	1	2.3	4.3	-11.3	99	1023.7	2	4
A	2018-02-16	22	170	32	138	-6	107	1	2	4.4	-8.9	97	1021.7	2	2
A	2018-02-18	8	170	32	138	-6.2	354	1	2.4	4.3	-8.8	96	1022.2	2	4
A	2018-02-24	20	170	32	138	-17.3	39	1	3	5.8	-25.1	90	1035.9	2	4
A	2018-02-25	23	170	32	138	-12.5	39	1	3.1	9.3	-18.8	83	1031.7	2	4
A	2018-03-04	4	170	32	138	-17.5	341	1	1.4	1.7	-20.6	89	1008.2	1	4
A	2018-03-10	3	133	25	108	-0.9	133	1	1.4	4.4	-2.7	97	1008.8	2	4
A	2018-03-13	6	112	21	91	2	162	0	2.7	4.9	-0.9	100	995.3	2	3
A	2018-03-23	1	91	17	74	-1.1	275	0	3.9	6.7	-5.9	94	1000.2	2	4
A	2018-04-08	8	108	20	88	2.8	205	0	2.1	6	-1.3	67	1018.7	3	4
A	2018-04-15	10	108	20	88	12.5	227	0	0.6	4.1	8.3	52	1019.3	1	4
A	2018-04-18	6	108	20	88	4	300	1	4.1	6.7	0.4	99	1016.2	2	4
A	2018-04-24	6	108	20	88	5.2	160	0	3.8	7.4	1.1	67	1005	2	4
A	2018-04-24	7	108	20	88	4.7	170	0	3.7	7.1	0.9	83	1004.6	2	4
A	2018-04-25	1	108	20	88	6.2	183	0	1.6	4	4.1	100	1000.8	2	1
A	2018-04-25	3	108	20	88	6.4	168	0	1.5	4.3	4.2	100	999.1	2	1
A	2018-04-25	7	108	20	88	6.4	206	0	1.6	6.7	4.4	100	997.6	2	1
A	2018-04-26	19	108	20	88	5.9	238	0	2.7	8.3	2.3	87	1003.5	2	4
A	2018-04-27	2	108	20	88	4.2	249	0	1.6	6.9	1.5	100	1005.5	2	4
A	2018-04-27	3	108	20	88	4.1	210	0	1.6	3.9	1.9	100	1005.3	2	4
A	2018-04-27	4	108	20	88	4.2	241	0	1.6	3.1	1.8	100	1005.6	2	4
A	2018-04-27	23	108	20	88	5.7	224	0	1.7	5.4	3	94	1012.6	2	4
A	2018-04-28	2	108	20	88	3.1	194	0	1.5	3.7	1.3	99	1013.2	2	4
A	2018-04-29	20	108	20	88	10.6	172	0	0.7	1.7	10.7	99	1012.4	2	4
A	2018-05-02	6	108	20	88	6.7	154	1	1.9	4.2	4.7	100	1010.4	2	4
A	2018-05-04	4	108	20	88	10.4	167	0	2	4.6	8.4	93	1014.2	3	4
A	2018-03-14	5	109	20	89	2	242	0	2	5.4	-0.4	100	994.7	2	4
A	2018-03-14	16	109	20	89	-1.3	327	1	6.2	9.9	-6.8	82	1006.3	2	4
A	2018-03-14	18	109	20	89	-2.5	331	1	5.1	11.3	-8.4	85	1008.3	2	4
A	2018-04-06	20	109	20	89	1.1	249	0	3	7.3	-2.6	98	1004.8	2	1
A	2018-02-15	24	170	31	139	-7.5	160	0	1.8	4.2	-11.5	97	1026.4	2	2
A	2018-02-16	4	170	31	139	-8	166	0	1	2.3	-10.3	97	1025.2	2	2
A	2018-02-21	1	170	31	139	-17.4	329	1	0.8	1.6	-19.8	91	1028.1	4	4
A	2018-02-21	3	170	31	139	-13.1	356	1	0.7	1.1	-15.5	94	1027.7	2	4
A	2018-02-21	6	170	31	139	-14	339	1	0.5	1	-13.9	93	1027.7	2	4
A	2018-02-21	11	170	31	139	-13.6	29	1	0	0.3	-13.7	92	1028.4	2	4
A	2018-03-02	21	170	31	139	-5.5	101	1	2	3.4	-8.5	63	1016.2	2	4
A	2018-03-03	1	170	31	139	-7.3	156	0	2	4.3	-10.5	68	1015.8	2	4
A	2018-03-04	6	170	31	139	-17.9	339	1	1.1	1.5	-20.5	89	1008.1	1	4
B	2018-03-10	2	121	22	99	-0.3	104	0	1.3	3.7	-1.8	93	1008	2	4
B	2018-03-10	6	121	22	99	-0.6	135	0	1.6	3.9	-2.6	96	1008.4	4	4
B	2018-03-14	13	121	22	99	-0.6	317	1	2.3	5.4	-3.2	89	1004.4	2	4
B	2018-03-14	18	121	22	99	-2	310	1	2.2	6.1	-4.5	77	1008.9	2	4
B	2018-03-15	9	121	22	99	-5.3	331	1	2.2	7.4	-8.6	69	1016.4	3	4
B	2018-03-15	23	121	22	99	-8.8	8	0	1.4	6	-11.6	75	1020.7	1	4
B	2018-03-16	8	121	22	99	-9.3	15	0	2.1	5.1	-14	74	1023.4	1	4
B	2018-03-17	1	121	22	99	-5.6	73	0	2.2	5.9	-11.4	64	1027.2	1	4
B	2018-03-21	17	121	22	99	-2.5	242	1	2.8	6.2	-6.3	50	1015	2	4
B	2018-03-22	4	121	22	99	-4.2	214	1	1.7	4.1	-7	85	1008.1	3	4
B	2018-04-02	21	121	22	99	-0.4	259	1	3.9	9.8	-4.5	98	993.7	2	2
B	2018-04-06	22	121	22	99	0.8	248	1	4.9	8.9	-3.4	94	1007.8	2	2
A	2018-03-10	1	133	24	109	-0.6	151	1	2.3	4.6	-3.3	97	1008.6	2	4
A	2018-03-19	24	100	18	82	-1	260	0	2.4	6.1	-5	100	1003.3	2	2
A	2018-03-26	20	78	14	64	-3.7	347	1	3.1	6	-9.1	52	1013.3	1	4
A	2018-03-16	10	106	19	87	-7.4	348	1	6.2	9.5	-14.8	68	1023.2	2	4
A	2018-03-13	21	112	20	92	3.7	175	0	2.1	4.5	1.5	100	992.9	2	1
A	2018-03-13	23	112	20	92	3.8	195	0	2.4	4.9	1.9	100	992.9	2	1
A	2018-03-21	3	96	17	79	-9.1	320	1	4.5	6.9	-14.8	93	1015.1	2	4
A	2018-02-05	12	170	30	140	-6.2	7	1	7.7	11.2	-14	86	1022.8	2	4
A	2018-02-08	12	170	30	140	-9.5	156	0	2.8	3.9	-13.9	83	1023.7	2	4
A	2018-02-12	21	170	30	140	-2.3	162	0	4	7	-7.1	90	1013.5	2	4
A	2018-02-15	22	170	30	140	-7.5	154	1	2.4	4.6	-11.5	96	1027.1	2	2
A	2018-02-16	8	170	30	140	-7.5	169	0	1.4	3	-10.1	97	1024.4	2	4
A	2018-02-17	8	170	30	140	-6.6	56	1	1.8	2.6	-9.6	99	1020.4	2	4
A	2018-02-17	18	170	30	140	-4.1	23	1	2.5	3.6	-7.1	99	1019.9	2	2
A	2018-02-18	5	170	30	140	-5.1	350	1	3.8	5.2	-10.2	96	1021.5	2	4
A	2018-02-18	18	170	30	140	-6.7	355	1	2.6	3.3	-9.8	90	1023	2	4
A	2018-02-20	24	170	30	140	-12.9	332	1	1.6	3.8	-15.5	95	1027.8	2	4
A	2018-02-25	1	170	30	140	-21.2	10	1	1.4	2.9	-29	88	1036.6	2	4
A	2018-02-25	24	170	30	140	-12.7	40	1	3.5	7.8	-20.4	86	1032	2	4
A	2018-02-26	2	170	30	140	-15.6	31	1	3.1	4.9	-22.3	87	1032.4	2	4
A	2018-02-26	4	170	30	140	-18.8	15	1	1.9	2.9	-24.9	92	1032	3	4
A	2018-02-26	24	170	30	140	-15.9	71	1	2.8	5	-22.2	89	1033.7	2	4
A	2018-03-02	19	170	30	140	-5.4	53	1	2.6	5.7	-10	59	1016.5	2	4
A	2018-04-08	7	108	19	89	2.6	188	0	2.3	4.6	-1.4	65	1019	2	4
A	2018-04-10	9	108	19	89	0.4	50	1	5.3	9.9	-5.7	92	1015.3	2	4
A	2018-04-10	19	108	19	89	4.4	37	1	6.9	11.1	-2.8	53	1022.9	1	4
A	2018-04-15	9	108	19	89	9.7	187	0	1.9	2.9	5	55	1019	1	4
A	2018-04-22	22	108	19	89	1.6	42	1	2.4	7.9	-2.3	76	1016.5	1	4
A	2018-04-25	5	108	19	89	6.8	218	0	1.7	4.3	4.6	100	998.2	2	1
A	2018-04-26	4	108	19	89	4.3	318	1	0.8	3.3	2.2	94	996.7	2	4
A	2018-04-27	14	108	19	89	5.9	220	0	2.7	8.1	3.7	97	1010	2	4
A	2018-05-02	2	108	19	89	5.3	147	1	0.1	1.4	3.7	100	1011.4	2	4
A	2018-03-23	7	91	16	75	-1.9	339	1	4.6	9.1	-7.5	78	1002.4	2	4
A	2018-03-20	21	97	17	80	-5.1	347	1	7.6	10.8	-12	88	1012.6	2	4
B	2018-03-15	7	121	21	100	-7.4	325	1	0.8	4	-9.2	85	1015.9	2	4
B	2018-03-16	6	121	21	100	-10.2	360	0	1.6	4.6	-13.6	83	1022.7	2	4
B	2018-03-17	24	121	21	100	-6.5	267	1	2.3	4.8	-9.8	65	1024.8	3	4
A	2018-03-09	2	145	25	120	-1.9	152	1	2.9	5.9	-5.8	100	1006.5	2	2
A	2018-03-12	17	117	20	97	1.6	142	1	1.7	6.9	-1.1	94	1003.6	2	4
A	2018-02-15	20	170	29	141	-7.8	147	1	1.4	3.8	-9.9	94	1027.9	2	2
A	2018-02-15	21	170	29	141	-7.6	152	1	1.8	4.5	-10.8	95	1027.6	2	2
A	2018-02-19	2	170	29	141	-7.8	328	1	1.8	3.4	-10.9	94	1022.9	2	4
A	2018-02-21	5	170	29	141	-13	345	1	0.3	1.3	-14.3	94	1027.7	2	4
A	2018-02-21	10	170	29	141	-14.6	135	1	0	0.3	-15.1	92	1028.3	2	4
A	2018-02-26	3	170	29	141	-19.1	21	1	2.2	4	-22.4	87	1032.4	1	4
A	2018-03-01	17	170	29	141	-7.4	54	1	3.2	5.8	-11.7	61	1030.4	1	4
A	2018-03-16	20	106	18	88	-10	4	1	1.6	6	-14.3	71	1024.7	1	4
A	2018-03-17	7	106	18	88	-14.1	343	1	0.7	1.2	-18.2	93	1026.7	1	4
A	2018-03-13	7	112	19	93	2.1	163	0	2.7	4.9	-0.9	100	995	2	4
A	2017-03-31	9	260	44	216	-0.6	135	1	1.7	5.8	-3.4	97	1012.9	2	2
A	2018-03-15	17	107	18	89	-5.4	358	1	8.2	11.3	-13.2	55	1017.3	3	4
A	2018-03-26	12	78	13	65	-3.1	35	1	6.7	10.3	-10.4	94	1008	2	4
A	2018-04-08	3	108	18	90	2.3	188	0	1.4	3.1	-1.5	61	1022.2	2	4
A	2018-04-08	10	108	18	90	5.4	212	0	1.5	5.1	0.3	63	1018.3	3	4
A	2018-04-15	11	108	18	90	13.2	270	0	1.1	3.1	11	55	1019.5	1	4
A	2018-04-17	15	108	18	90	8.4	326	1	4.8	6.8	5.6	100	1013.8	2	1
A	2018-04-17	18	108	18	90	8	307	1	3.3	5.5	5	98	1014	2	4
A	2018-04-26	14	108	18	90	7	284	0	2.3	12	3.1	83	1000.7	2	4
A	2018-04-27	5	108	18	90	4.3	241	0	1.6	3.8	1.9	100	1005.6	2	4
A	2018-04-27	21	108	18	90	6	229	0	0.9	2.8	4.3	95	1011.8	2	4
A	2018-04-28	6	108	18	90	3.8	226	0	1.6	5.3	1	100	1013.4	2	4
A	2018-04-28	7	108	18	90	3.7	229	0	1.6	3.4	1.1	100	1013.7	2	4
A	2018-04-29	19	108	18	90	11.1	140	1	0.6	2.9	10.6	96	1012.1	2	4
A	2018-04-30	10	108	18	90	7.5	61	1	1.9	4.9	4.4	100	1014.8	2	4
A	2018-05-01	6	108	18	90	7	78	1	4	7	5	99	1005.2	2	1
A	2018-05-01	7	108	18	90	7.3	79	1	2	7.1	4.8	100	1005.3	2	1
A	2018-05-02	1	108	18	90	4.8	210	0	0.5	1.4	3.4	100	1011.7	3	4
A	2018-05-04	5	108	18	90	9.7	197	0	1.1	4.3	8.5	97	1014.4	2	4
A	2018-03-09	3	145	24	121	-1.9	155	1	3.2	6.1	-5.8	100	1006.4	2	2
A	2018-03-10	4	133	22	111	-1	145	1	1.5	3.6	-2.7	97	1009.1	2	4
B	2018-03-09	2	121	20	101	-1.6	135	0	1.9	4.1	-4.3	95	1005.7	2	2
B	2018-03-10	7	121	20	101	-0.5	127	0	1.5	2.8	-2.3	96	1008.4	4	4
B	2018-03-15	8	121	20	101	-6.4	324	1	1.2	4.8	-8.6	78	1016.3	2	4
B	2018-03-15	10	121	20	101	-4.9	348	0	2.3	7.7	-8.6	64	1016.6	3	4
B	2018-03-17	5	121	20	101	-12.2	337	0	0.8	2	-13.4	90	1026.4	1	4
B	2018-03-17	6	121	20	101	-11.1	336	0	1	2.6	-13.1	91	1026.5	1	4
B	2018-03-17	22	121	20	101	-5.2	294	1	1.7	3.5	-7.4	55	1025.4	2	4
B	2018-03-18	3	121	20	101	-8.3	241	1	2.4	4.4	-11.6	79	1023.4	1	4
B	2018-03-21	16	121	20	101	-1.8	237	1	3.4	7	-5.7	50	1015.5	2	4
B	2018-04-06	23	121	20	101	0.6	256	1	6.1	11.3	-4.1	94	1008.9	2	2
A	2018-03-14	3	109	18	91	2.4	238	0	2.2	6.3	-0.1	100	993.8	2	4
A	2018-03-14	12	109	18	91	-0.7	321	1	5.9	8.6	-5.7	100	1002.6	2	4
A	2018-03-14	19	109	18	91	-2.7	341	1	5.2	9.6	-8.1	77	1009.4	2	4
A	2018-03-23	9	91	15	76	-2.3	324	1	5.7	9	-8.5	76	1003.5	2	4
A	2018-02-05	14	170	28	142	-6.2	5	1	6.6	10.5	-13.5	89	1021.7	2	4
A	2018-02-09	19	170	28	142	-7.9	87	1	1.7	3.7	-11.9	97	1024.4	2	4
A	2018-02-10	1	170	28	142	-6.6	51	1	2.6	4.1	-10	97	1024.2	2	4
A	2018-02-10	8	170	28	142	-7.3	60	1	3.1	5.4	-11.5	99	1023	2	4
A	2018-02-13	3	170	28	142	-2	163	0	3.1	6.2	-6.4	95	1014.4	2	4
A	2018-02-16	7	170	28	142	-7.5	176	0	1.4	3.2	-10.7	97	1024.6	2	4
A	2018-02-17	22	170	28	142	-4.4	13	1	2.4	4.5	-7.7	99	1020.4	2	4
A	2018-02-24	19	170	28	142	-17	23	1	4.2	5.8	-25.3	90	1035.8	2	4
A	2018-02-27	11	170	28	142	-17.6	83	1	4.3	9.5	-27.3	76	1041.2	1	4
A	2018-02-28	17	170	28	142	-13.4	48	1	3.8	6.9	-19.1	61	1042.3	1	4
A	2018-03-03	2	170	28	142	-7.7	167	0	1.3	2.9	-10.1	73	1015.4	2	4
A	2018-03-24	6	85	14	71	-11.4	197	0	0.4	1.3	-15.1	95	1009.1	3	4
A	2018-03-12	6	117	19	98	-4.3	127	1	1.8	4.6	-6.7	100	1010.3	2	4
A	2018-03-13	24	112	18	94	3.8	216	0	2.9	7	1.6	100	993.1	2	1
A	2018-03-16	2	106	17	89	-11.1	311	1	1.8	3.1	-14.8	95	1021	1	4
A	2018-03-17	6	106	17	89	-14.5	330	1	0.6	1.3	-18.1	94	1026.5	1	4
A	2018-03-19	20	100	16	84	-0.7	243	0	4.3	9.7	-5.7	96	1002.8	2	2
A	2018-02-05	11	170	27	143	-6.2	4	1	7	12.8	-14.5	87	1023	2	4
A	2018-02-10	6	170	27	143	-6.9	76	1	1.9	4.8	-11	99	1023.5	2	4
A	2018-02-12	8	170	27	143	-4.6	154	1	3.4	6.5	-9.5	94	1010.9	2	4
A	2018-02-17	2	170	27	143	-7.5	72	1	0.7	1.9	-8.3	98	1021.2	2	2
A	2018-02-18	1	170	27	143	-4.5	352	1	3.2	4.2	-8.8	99	1020.9	2	4
A	2018-02-20	20	170	27	143	-16.6	342	1	0.7	1.6	-17.3	92	1027.4	4	4
A	2018-02-20	23	170	27	143	-10.9	52	1	1.9	4.1	-15.2	96	1027.7	2	4
A	2018-02-24	22	170	27	143	-19.8	39	1	2.6	4	-27.5	90	1036.1	2	4
A	2018-02-24	23	170	27	143	-20.5	41	1	2.4	3.8	-27.3	90	1036.3	2	4
A	2018-02-25	19	170	27	143	-11.3	345	1	1.4	2.8	-14.4	93	1032	2	4
A	2018-02-26	1	170	27	143	-13.2	35	1	3.7	5.9	-20	82	1032.3	1	4
A	2018-03-09	19	145	23	122	0.5	147	1	2.8	5.7	-2.3	95	1008.4	2	4
A	2018-03-22	18	95	15	80	0.8	239	0	4.5	10.9	-4	95	999.3	2	4
A	2018-04-07	9	108	17	91	1.7	316	1	5.4	9.5	-4.4	79	1023.4	1	4
A	2018-04-07	23	108	17	91	1.2	206	0	1	2.1	-1.3	66	1024.3	2	4
A	2018-04-08	1	108	17	91	0.8	183	0	1.3	2.5	-2.6	72	1023.2	2	4
A	2018-04-08	4	108	17	91	2.3	184	0	1.9	3.3	-1.5	64	1021.2	2	4
A	2018-04-10	11	108	17	91	1.5	40	1	5.7	9.2	-4.9	79	1017.3	2	4
A	2018-04-10	23	108	17	91	1.3	50	1	3.5	6.6	-4	70	1026.2	1	4
A	2018-04-13	14	108	17	91	11.6	69	1	3.5	6.1	7.1	26	1028.5	1	4
A	2018-04-14	12	108	17	91	14.5	145	1	1.8	3.9	9.8	26	1026.2	1	4
A	2018-04-15	12	108	17	91	14.3	10	1	0.7	2.1	12.3	59	1019.4	3	4
A	2018-04-17	16	108	17	91	7.8	329	1	3.7	6.6	4.9	100	1013.8	2	1
A	2018-04-17	20	108	17	91	7.9	315	1	1.7	3.8	6.1	98	1014.5	2	4
A	2018-04-26	6	108	17	91	4	229	0	0.6	2.3	2.1	97	997	2	4
A	2018-04-27	11	108	17	91	6.4	221	0	2.6	6.3	3	95	1008.4	2	4
A	2018-04-27	20	108	17	91	5.9	200	0	1.4	11	3.3	95	1011.2	2	1
A	2018-04-30	9	108	17	91	6.8	47	1	2.7	4.3	3.9	100	1014.6	4	4
A	2018-05-01	22	108	17	91	8.4	196	0	0.6	2	8.7	93	1011.3	1	4
A	2018-05-02	3	108	17	91	5.3	150	1	1.1	1.7	3.7	100	1011.2	3	4
B	2018-03-15	22	121	19	102	-7.9	10	0	2	7	-11.5	67	1020.3	1	4
B	2018-03-16	4	121	19	102	-11	317	1	1	2.8	-12.8	90	1021.7	1	4
B	2018-03-16	7	121	19	102	-10.6	2	0	1.5	4.9	-13.8	84	1023.1	1	4
B	2018-03-25	21	121	19	102	1.6	248	1	5	10.5	-2.7	92	1003.7	2	4
A	2018-03-21	8	96	15	81	-9.8	337	1	3.5	5.4	-15.9	92	1016.7	2	4
A	2018-03-21	16	96	15	81	-2.2	261	0	2.2	4.7	-6.8	48	1015	3	4
A	2018-04-06	13	109	17	92	3.4	250	0	5.2	14	-2.4	77	1004.6	2	4
A	2018-03-11	17	129	20	109	1.9	164	0	3.2	6.9	-0.4	81	1012.8	2	4
A	2018-03-20	6	97	15	82	-1.8	279	0	1.7	3.8	-5.3	100	1004.6	2	4
A	2018-03-20	7	97	15	82	-2.4	254	0	1.1	4.2	-5.5	98	1005	3	4
A	2018-03-20	19	97	15	82	-3.5	329	1	2.9	5.9	-6.9	94	1010.7	2	4
A	2017-04-13	8	260	40	220	1.7	63	1	1.1	2.4	0.7	96	990.5	2	1
A	2018-03-23	8	91	14	77	-1.9	313	1	4.1	7	-7.3	78	1002.9	2	4
A	2018-03-23	15	91	14	77	-1.8	346	1	3.9	6.6	-7.6	73	1006.1	2	4
A	2018-03-23	16	91	14	77	-1.8	324	1	4	5.8	-7	72	1006.4	2	4
A	2018-03-23	17	91	14	77	-1.7	334	1	3.4	5.8	-6.8	71	1006.5	2	4
A	2018-02-09	24	170	26	144	-6.5	48	1	1.8	3.3	-9.3	97	1024.4	2	4
A	2018-02-12	3	170	26	144	-5	192	0	2.5	5.7	-8.6	94	1010.9	2	4
A	2018-02-12	16	170	26	144	-2.4	163	0	3.8	6.7	-7.1	90	1012.3	2	4
A	2018-02-17	4	170	26	144	-7.6	92	1	1.9	3.2	-10.6	98	1020.8	2	4
A	2018-02-17	6	170	26	144	-7.4	62	1	1.5	3	-10	99	1020.5	2	4
A	2018-02-17	24	170	26	144	-4.4	358	1	2.4	3.3	-8	99	1020.7	2	4
A	2018-02-20	21	170	26	144	-13.4	8	1	0.5	2.9	-18.6	95	1027.6	2	4
A	2018-02-21	7	170	26	144	-15.5	338	1	0.4	1.1	-15	92	1027.8	2	4
A	2018-02-24	21	170	26	144	-19.9	34	1	3.1	4.8	-25.9	91	1036	2	4
A	2018-02-26	18	170	26	144	-13.9	30	1	5.5	10.1	-23.2	84	1030.9	2	4
A	2018-03-01	9	170	26	144	-16.5	49	1	3.8	6.8	-24.4	87	1037.4	1	4
A	2018-03-03	24	170	26	144	-14.4	348	1	1.2	2.1	-16.3	93	1009.1	4	4
A	2018-03-04	21	170	26	144	-11	23	1	2.2	4.4	-16	92	1009	3	4
A	2018-03-13	8	112	17	95	2.4	166	0	2	4.6	-0.1	100	994.9	4	4
A	2018-03-09	1	145	22	123	-1.9	150	1	2.9	6.6	-5.6	100	1006.7	2	2
A	2018-03-09	24	145	22	123	-0.5	147	1	1.7	5.4	-2.9	97	1008.8	2	4
A	2018-03-16	7	106	16	90	-12.6	355	1	2.3	3.6	-17.8	90	1022.9	1	4
A	2018-03-16	22	106	16	90	-10.8	356	1	2.4	3.3	-15.8	77	1025.4	1	4
A	2018-03-10	12	133	20	113	0	147	1	1.8	3.4	-2.8	93	1010.5	4	4
B	2018-03-11	2	121	18	103	0	102	0	0.2	0.9	0	96	1012.5	4	4
B	2018-03-13	17	121	18	103	3.5	148	0	2.4	6.2	1.1	94	992.9	2	4
B	2018-03-14	22	121	18	103	-2.9	327	1	1.3	4.7	-4.8	72	1012	2	4
B	2018-03-15	21	121	18	103	-7.3	15	0	1.6	7	-10.2	63	1019.7	3	4
B	2018-03-17	4	121	18	103	-12.5	330	1	0.5	1.4	-12.5	88	1026.2	1	4
B	2018-03-18	4	121	18	103	-8.4	239	1	2.9	5.8	-13	83	1023.1	1	4
B	2018-03-18	6	121	18	103	-7.7	245	1	3.8	6.6	-13.3	78	1021.6	1	4
B	2018-03-19	22	121	18	103	-1.2	241	1	4.4	9.7	-6.1	96	1004.2	2	2
B	2018-03-20	10	121	18	103	-0.1	245	1	2.3	5.4	-3.2	94	1006.6	2	4
B	2018-04-03	2	121	18	103	-0.3	268	1	4.1	9.1	-4.7	96	999	2	4
B	2018-04-03	5	121	18	103	-1.4	255	1	4.1	9.6	-6.4	91	1001.8	2	4
A	2018-01-26	17	270	40	230	2.6	206	0	1.7	4	1	98	1018	2	4
A	2018-01-29	18	270	40	230	-0.3	159	0	0.4	0.9	-0.2	100	1001.4	2	4
A	2018-04-12	3	108	16	92	-2.5	22	1	0.8	1.1	-4.9	92	1029	1	4
A	2018-04-12	6	108	16	92	3.4	1	1	0.6	1.3	-6.1	98	1028.7	1	4
A	2018-04-16	11	108	16	92	15.6	133	1	1.6	3.7	12.9	65	1016.4	2	4
A	2018-04-17	12	108	16	92	8.5	340	1	3.1	5.7	5.7	100	1013.7	2	1
A	2018-04-18	1	108	16	92	4.7	288	0	3.5	7.1	1.6	97	1015.9	2	4
A	2018-04-19	7	108	16	92	6	306	1	3.8	6.3	2.8	97	1018.2	2	4
A	2018-04-22	14	108	16	92	6.4	337	1	4.4	6.8	2.3	87	1011.3	2	4
A	2018-04-24	8	108	16	92	4.3	168	0	2	4.7	1.1	100	1004.3	2	1
A	2018-04-28	19	108	16	92	10.9	325	1	2.2	9.3	6.7	63	1014.8	2	4
A	2018-04-28	20	108	16	92	10.6	254	0	1.2	3.1	8.8	63	1015	1	4
A	2018-04-29	8	108	16	92	6.7	168	0	1.4	2.7	3.9	91	1016.2	1	4
A	2018-02-09	18	170	25	145	-8.1	83	1	1.3	4.1	-11	98	1024.3	2	4
A	2018-02-09	20	170	25	145	-7.4	99	1	1.6	4.1	-10.1	97	1024.5	2	4
A	2018-02-12	7	170	25	145	-5	151	1	3	5.9	-9.7	94	1010.8	2	4
A	2018-02-12	20	170	25	145	-2.5	161	0	3.5	7.8	-7.3	91	1013.1	2	4
A	2018-02-12	24	170	25	145	-2.3	162	0	3.4	6	-6.6	92	1014.1	2	4
A	2018-02-13	1	170	25	145	-2.2	165	0	3.6	6.1	-6.7	93	1014.1	2	4
A	2018-02-13	5	170	25	145	-1.7	168	0	2.5	4.7	-5.2	95	1015.1	2	4
A	2018-02-15	18	170	25	145	-8.2	138	1	0.5	2.5	-11.2	94	1028.6	2	4
A	2018-02-15	19	170	25	145	-7.9	142	1	1	2.8	-9.4	94	1028.3	2	2
A	2018-02-17	3	170	25	145	-7.9	97	1	1.4	2.6	-8.9	98	1021	2	4
A	2018-02-17	9	170	25	145	-6.4	36	1	2.1	3.3	-9.8	99	1020.1	2	2
A	2018-02-17	10	170	25	145	-6.3	41	1	1.8	3.3	-9.5	98	1020	2	4
A	2018-02-24	24	170	25	145	-23.3	10	1	2.2	3.3	-28.9	86	1036.4	2	4
A	2018-02-25	20	170	25	145	-15.1	334	1	1.6	2.2	-16.7	94	1032.1	2	4
A	2018-02-27	16	170	25	145	-15.2	79	1	3.8	10.1	-23.4	61	1042.4	1	4
A	2018-03-04	19	170	25	145	-11.5	2	1	3	4.4	-13.9	81	1008.6	1	4
A	2018-03-21	1	96	14	82	-7.9	322	1	4.6	6.6	-13.1	89	1014.4	2	4
A	2018-03-12	7	117	17	100	-4	112	1	1.7	4.3	-6.5	99	1010.3	2	4
A	2018-03-12	18	117	17	100	1.5	140	1	2.5	6	-0.8	96	1002.5	2	4
A	2018-03-27	5	69	10	59	-11	4	1	0.6	1.3	-14.3	95	1015.8	1	4
A	2018-03-27	6	69	10	59	-11.7	306	1	0.4	1.1	-15.1	95	1016.1	1	4
A	2018-03-20	2	97	14	83	-0.9	261	0	1.9	4.5	-4.6	100	1003.7	2	4
A	2018-03-20	4	97	14	83	-1.9	221	0	0.6	2.6	-4.2	100	1004	2	4
A	2018-03-20	20	97	14	83	-4	350	1	6.6	9.6	-9.6	93	1011.6	2	4
A	2018-03-05	4	168	24	144	-20.5	335	1	0.2	0.7	-19.7	86	1011	1	4
A	2017-04-13	7	260	37	223	1.5	81	1	1.1	2.5	0.2	96	990.6	2	1
A	2017-04-13	17	260	37	223	0.7	353	1	8.7	14.6	-5.4	85	998	2	2
A	2018-03-16	19	106	15	91	-8.6	20	1	3	7.2	-14.2	65	1024.3	3	4
A	2018-03-17	3	106	15	91	-14.2	334	1	0.9	1.3	-17.9	92	1026	2	4
A	2018-02-10	18	170	24	146	-5.5	45	1	1.9	2.8	-8.2	95	1019.4	2	4
A	2018-02-13	6	170	24	146	-1.6	166	0	2.9	5.4	-5.2	95	1015.4	2	4
A	2018-02-17	23	170	24	146	-4.4	3	1	2.4	4.1	-8.3	99	1020.5	2	4
A	2018-02-19	1	170	24	146	-7.9	326	1	1.3	2.1	-10.2	95	1023	2	4
A	2018-02-20	22	170	24	146	-11.6	58	1	1.5	3	-15.6	95	1027.6	2	4
A	2018-02-21	2	170	24	146	-15.6	24	1	0.4	1.3	-17.2	92	1027.9	2	4
A	2018-02-25	2	170	24	146	-19.8	9	1	1.4	1.9	-24.8	89	1036.5	2	4
A	2018-02-25	17	170	24	146	-9.1	4	1	4.6	6.6	-16.2	78	1032.3	2	4
A	2018-02-28	10	170	24	146	-19.7	57	1	3.3	6	-28.2	75	1045.7	1	4
A	2018-03-24	2	85	12	73	-11.6	33	1	0.3	0.8	-14.2	98	1009.2	2	4
A	2018-03-26	14	78	11	67	-2.9	52	1	5.6	10.2	-10	65	1009.6	2	4
B	2018-03-08	15	121	17	104	-1.5	81	0	3.3	7.1	-5.3	70	1005.1	2	4
B	2018-03-10	8	121	17	104	-0.5	137	0	1.6	3.6	-2.2	96	1008.8	4	4
B	2018-03-16	1	121	17	104	-10.6	330	1	0.6	3	-11.5	84	1021.4	1	4
B	2018-03-16	3	121	17	104	-11.1	314	1	0.7	2	-11.6	90	1021.6	1	4
B	2018-03-16	5	121	17	104	-10.8	329	1	1.2	3.6	-13.2	86	1022.1	2	4
B	2018-03-17	3	121	17	104	-12.5	331	1	0.3	1.4	-12.3	86	1026.2	1	4
B	2018-03-18	5	121	17	104	-7.9	251	1	3.8	6	-13.5	80	1022.7	3	4
B	2018-03-18	7	121	17	104	-7.2	244	1	4	6.9	-12	80	1021.1	1	4
B	2018-03-20	19	121	17	104	-2.3	330	1	1.2	4.2	-3.5	85	1011.3	2	4
B	2018-04-02	23	121	17	104	-0.4	263	1	4.2	9.2	-4.9	97	995.9	2	4
B	2018-04-03	17	121	17	104	4.5	268	1	3.5	7.6	1.1	36	1010.1	1	4
B	2018-04-04	23	121	17	104	5.5	134	0	2.9	6.7	3.1	94	1007.7	1	4
B	2018-04-05	24	121	17	104	7.5	221	1	2.2	4.2	6.4	97	1004.2	2	4
B	2018-04-18	2	121	17	104	4.8	246	1	2.9	5.6	2.2	87	1016.9	2	4
A	2018-03-15	22	107	15	92	-9.2	2	1	3	6.3	-14.5	87	1020.2	2	4
A	2018-03-15	23	107	15	92	-10.1	337	1	1.5	4.2	-13.7	89	1020.6	2	4
A	2018-04-08	9	108	15	93	3.3	198	0	2	4.2	-0.6	68	1018.4	1	4
A	2018-04-10	20	108	15	93	3.4	36	1	4.7	10.4	-2.6	57	1023	1	4
A	2018-04-10	21	108	15	93	2.2	31	1	4.7	6.6	-2.7	64	1024.5	1	4
A	2018-04-11	11	108	15	93	4.7	88	1	2.4	8.6	-0.7	51	1031.3	1	4
A	2018-04-14	11	108	15	93	12.6	149	1	1.4	3	8.1	32	1026.6	1	4
A	2018-04-15	7	108	15	93	0.7	306	1	0.6	1.3	-2	97	1019.4	1	4
A	2018-04-17	6	108	15	93	9.1	192	0	0.9	1.5	8.8	100	1012.6	2	4
A	2018-04-18	15	108	15	93	8.4	321	1	3.8	7.9	4.3	88	1020.1	2	4
A	2018-04-19	5	108	15	93	6.6	296	1	2.9	6.3	3.5	99	1018.3	2	4
A	2018-04-19	9	108	15	93	6.2	334	1	5.1	7.7	2	100	1019.1	2	1
A	2018-04-21	12	108	15	93	7.6	320	1	9.5	15.1	0.4	85	998.6	2	4
A	2018-04-26	2	108	15	93	5.4	251	0	1.4	2.8	3.3	86	997.1	2	4
A	2018-04-27	16	108	15	93	8	247	0	2.2	5.2	5.2	89	1010	2	1
A	2018-04-28	5	108	15	93	3.3	197	0	1.4	2.9	1.1	100	1013.2	2	4
A	2018-04-30	24	108	15	93	6.8	77	1	3.1	6	3.9	88	1011.2	1	4
A	2018-05-01	8	108	15	93	7.5	89	1	2	4.1	5.3	100	1006	2	4
A	2018-05-03	4	108	15	93	3.5	278	0	0.6	2.3	1.9	100	1020.1	2	4
A	2018-03-09	6	145	20	125	-1.7	149	1	3.8	6.7	-5.7	96	1007.2	2	4
A	2018-03-14	11	109	15	94	-0.2	326	1	5.6	8.4	-4.9	100	1001.2	2	4
A	2018-04-05	18	109	15	94	8.4	159	0	1.1	4.1	7	99	1003.6	2	1
A	2018-04-06	9	109	15	94	6.3	200	0	3.5	6.3	2.9	100	1003.2	2	4
A	2018-04-06	11	109	15	94	6.4	208	0	4	9.1	3.1	98	1002.5	2	4
A	2018-04-06	14	109	15	94	3.2	234	0	4.9	11.2	-1.6	81	1004.6	2	4
A	2018-03-12	20	117	16	101	1.7	155	1	3.8	8.7	-2.5	98	1001.3	2	4
A	2018-03-12	22	117	16	101	1.8	153	1	2.8	6.1	-1.6	100	1000.3	4	4
A	2018-03-08	20	154	21	133	-2.1	143	1	2.7	6.4	-5.6	99	1006.9	2	3
A	2018-03-21	11	96	13	83	-5.7	16	1	2.5	5.7	-11.5	73	1016.6	2	4
A	2018-02-12	17	170	23	147	-2.3	165	0	3.3	7.1	-6.7	90	1012.6	2	4
A	2018-02-12	18	170	23	147	-2.2	165	0	3.4	6.6	-6.4	90	1012.6	2	4
A	2018-02-12	23	170	23	147	-2.3	167	0	3.4	7.2	-7	91	1014	2	4
A	2018-02-17	7	170	23	147	-6.8	45	1	1.6	2.7	-9.9	99	1020.4	2	4
A	2018-02-25	18	170	23	147	-10.4	341	1	2.5	5.5	-15	87	1032.3	2	4
A	2018-02-27	15	170	23	147	-14.9	77	1	4.1	10.5	-23.9	61	1042.3	4	4
A	2018-03-03	23	170	23	147	-13.4	36	1	1.6	2.7	-15.7	95	1009.4	1	4
A	2018-03-04	20	170	23	147	-10.7	25	1	2.8	4.1	-16.6	88	1008.7	3	4
A	2018-03-20	5	97	13	84	-2.3	253	0	0.8	1.7	-5	100	1004.3	2	4
B	2018-03-08	24	121	16	105	-1.9	123	0	1.6	4.2	-4.3	96	1005.8	2	2
B	2018-03-09	1	121	16	105	-1.8	134	0	2	3.6	-4.3	96	1005.8	2	2
B	2018-03-10	1	121	16	105	0.2	109	0	1.4	4.2	-1.4	90	1007.8	3	4
B	2018-03-11	4	121	16	105	0	132	0	1.1	2.3	0.2	96	1012.5	2	4
B	2018-03-11	5	121	16	105	0.1	136	0	0.9	3.8	-0.9	96	1012.5	4	4
B	2018-03-15	19	121	16	105	-5.7	6	0	2	6.7	-9.1	50	1018.6	2	4
B	2018-03-17	15	121	16	105	-2.3	2	0	2.2	7.5	-5.5	43	1026.4	2	4
B	2018-03-17	21	121	16	105	-5.6	288	1	1.3	2.7	-7.8	57	1025.4	2	4
B	2018-03-18	1	121	16	105	-7.4	272	1	1.7	5.6	-10.5	70	1024.5	1	4
B	2018-03-18	8	121	16	105	-5.4	247	1	4	7	-10.2	75	1021	1	4
B	2018-03-19	24	121	16	105	-1.3	239	1	3.5	7.6	-5.8	97	1004.2	2	2
B	2018-03-22	13	121	16	105	1.2	242	1	4.7	11.3	-3.3	79	1003.7	2	4
B	2018-04-01	13	121	16	105	1.4	95	0	3.8	9.3	-3.3	70	1008.5	2	4
B	2018-04-01	23	121	16	105	-0.1	57	0	4.6	11.2	-4.8	97	999.5	2	2
B	2018-04-02	19	121	16	105	0.1	280	1	4.5	9.1	-3.9	98	991	2	2
B	2018-04-03	3	121	16	105	-0.5	258	1	4.5	9.4	-4.9	95	999.9	2	4
B	2018-04-03	6	121	16	105	-1.4	258	1	5.1	10.8	-6.4	87	1002.3	2	4
B	2018-04-05	23	121	16	105	7.5	211	1	2	4.2	6.2	97	1004	2	4
B	2018-04-06	20	121	16	105	0.9	248	1	4.1	9.9	-3.7	95	1005.8	2	4
B	2018-04-06	21	121	16	105	1.2	256	1	4.5	8.2	-3.3	94	1006.7	2	4
B	2018-04-07	1	121	16	105	0.6	278	1	4.8	12.4	-4.2	95	1012	2	4
B	2018-04-17	10	121	16	105	8.8	333	1	0.8	3	9.6	96	1013.7	2	1
A	2018-03-16	12	106	14	92	-6.7	7	1	8.1	11	-15	71	1023.1	2	4
A	2018-03-16	13	106	14	92	-6.5	34	1	7	10.7	-14.8	61	1023.3	2	4
A	2018-03-16	16	106	14	92	-7.5	22	1	8.1	12	-15.6	60	1023.6	3	4
A	2018-03-16	21	106	14	92	-10.6	19	1	2.1	3.8	-15.1	74	1025	1	4
A	2018-03-17	2	106	14	92	-13.3	336	1	0.9	1.2	-16.6	91	1026.1	2	4
A	2018-03-17	5	106	14	92	-14.5	330	1	0.8	1	-18.5	93	1026.2	1	4
A	2018-03-17	8	106	14	92	-11.5	350	1	1.9	2.7	-17.4	93	1026.8	1	4
A	2018-03-09	23	145	19	126	-0.3	154	1	2.9	6.4	-3.5	96	1008.9	2	4
A	2018-03-15	24	107	14	93	-11.2	309	1	0.7	2.5	-13.1	92	1020.8	2	4
A	2017-04-04	15	260	34	226	12.4	238	0	2.8	6.1	9.9	53	1025.7	1	4
A	2017-04-26	3	260	34	226	0.8	255	0	3.3	7.1	-2.4	98	997.9	2	2
A	2018-03-27	7	69	9	60	-12.1	328	1	0	0.7	-15.5	95	1016.3	1	4
A	2018-03-08	19	154	20	134	-2.2	146	1	3.3	7.8	-6.1	98	1006.7	2	2
A	2018-03-08	23	154	20	134	-2.1	150	1	2.7	6.4	-6.1	99	1006.9	2	2
A	2018-03-08	24	154	20	134	-2	151	1	2.8	6.2	-5.8	99	1006.8	2	2
A	2018-04-07	20	108	14	94	5.9	237	0	1.6	3.9	2.9	47	1024.8	2	4
A	2018-04-10	10	108	14	94	0.7	52	1	5.7	9.8	-5.2	88	1016.3	2	4
A	2018-04-11	8	108	14	94	0.5	85	1	2.6	4.8	-4.3	76	1030.3	1	4
A	2018-04-13	22	108	14	94	5.2	81	1	1.8	3.3	2	54	1027.6	1	4
A	2018-04-14	15	108	14	94	17	135	1	2.8	6.4	12.3	22	1024.4	1	4
A	2018-04-15	6	108	14	94	-0.1	14	1	0.2	0.6	-2.1	96	1019.5	1	4
A	2018-04-16	10	108	14	94	13	101	1	2.8	3.9	10.7	76	1016.6	2	4
A	2018-04-16	13	108	14	94	20.1	204	0	3.2	6.2	16.7	44	1015.2	3	4
A	2018-04-17	11	108	14	94	8.6	349	1	3.4	5.4	6.6	100	1013.6	2	1
A	2018-04-17	19	108	14	94	8.5	319	1	2.7	5.5	5.7	96	1014.3	2	4
A	2018-04-19	10	108	14	94	6.9	341	1	5.8	8.5	2.1	98	1019.5	2	4
A	2018-04-23	6	108	14	94	-1.6	312	1	0.6	1.3	-4.2	99	1018.7	1	4
A	2018-04-24	18	108	14	94	11	249	0	3.4	9.7	7	58	1003.3	2	4
A	2018-04-28	3	108	14	94	2.4	202	0	1.3	2.9	0.2	100	1013.3	1	4
A	2018-04-28	4	108	14	94	3.1	217	0	1	3	0.3	100	1013.2	3	4
A	2018-04-29	18	108	14	94	10.8	93	1	1.8	3.4	9.8	100	1012.1	2	4
A	2018-05-02	7	108	14	94	9	193	0	0.8	4.1	6	96	1010	1	4
A	2018-05-03	1	108	14	94	5.4	220	0	1.4	3	3.7	96	1019.2	2	4
A	2018-05-03	5	108	14	94	2.8	162	0	1.5	2.1	0.7	100	1020.2	1	4
A	2018-05-04	6	108	14	94	10.3	247	0	1.5	4.1	8.6	98	1014.9	2	4
A	2018-02-11	2	170	22	148	-5	126	1	0.8	2.4	-6.5	99	1016.4	2	4
A	2018-02-12	1	170	22	148	-4.5	162	0	1.7	2.8	-6.9	97	1010.9	2	4
A	2018-02-13	4	170	22	148	-1.9	169	0	2.1	5.5	-5.5	95	1014.7	2	4
A	2018-02-19	3	170	22	148	-7.8	328	1	1.3	2.6	-10.7	95	1022.9	2	4
A	2018-02-25	6	170	22	148	-19.7	343	1	1.4	2.1	-24.6	88	1036.1	2	4
A	2018-02-26	6	170	22	148	-20.4	342	1	0.7	1.5	-21.5	90	1031.5	2	4
A	2018-02-26	7	170	22	148	-16.4	338	1	1	1.9	-20.8	91	1031.3	2	4
A	2018-03-04	24	170	22	148	-14.6	341	1	1.2	2	-16.8	93	1009.6	1	4
A	2018-03-24	3	85	11	74	-12.1	287	0	0	1.1	-15.2	95	1009.3	2	4
A	2018-03-24	4	85	11	74	-12.3	175	0	0	0.3	-15.1	95	1009.1	2	4
A	2018-03-24	5	85	11	74	-11.7	247	0	0	0.7	-15.1	95	1009.2	2	4
A	2018-04-06	15	109	14	95	4.3	240	0	4.9	15.6	-1.5	65	1004.4	2	4
A	2018-03-12	2	117	15	102	-4.9	152	1	0.7	2.9	-5.8	99	1012.3	2	4
A	2018-03-22	10	95	12	83	-0.1	241	0	3.9	8	-5.2	92	1004.2	2	4
A	2018-03-13	12	112	14	98	3.8	186	0	3.2	6.5	0.9	100	995.1	4	4
A	2018-03-21	2	96	12	84	-8.3	314	1	4.2	5.9	-13.4	92	1014.8	2	4
A	2018-03-09	5	145	18	127	-1.7	158	0	3.4	6.1	-6.1	100	1006.3	2	4
A	2018-03-09	20	145	18	127	0.2	148	1	1.7	5.1	-2.1	96	1008.7	2	4
B	2018-03-09	4	121	15	106	-1.5	140	0	2	3.8	-4.1	95	1005.7	2	2
B	2018-03-14	15	121	15	106	-0.9	310	1	2.3	8	-2.9	82	1006.1	2	4
B	2018-03-17	17	121	15	106	-3	344	0	1.6	4.4	-4.7	43	1025.6	1	4
B	2018-03-17	23	121	15	106	-5.7	253	1	2	3.7	-8.1	61	1025.3	2	4
B	2018-03-20	23	121	15	106	-5.4	3	0	2.5	7.9	-8.6	75	1014.4	2	4
B	2018-03-22	17	121	15	106	0.6	238	1	6	12.3	-4.2	92	1001.6	2	2
B	2018-04-02	5	121	15	106	0.4	63	0	4.3	7.7	-3.9	98	992.3	2	2
B	2018-04-02	24	121	15	106	-0.3	275	1	4.4	9.1	-4.9	97	997	2	4
B	2018-04-03	1	121	15	106	-0.3	272	1	3.9	9.2	-4.7	97	997.8	2	4
B	2018-04-03	4	121	15	106	-1.2	262	1	5	10.1	-5.9	91	1000.9	2	4
B	2018-04-03	14	121	15	106	3.2	256	1	4.6	8.8	-0.4	47	1009	3	4
B	2018-04-03	22	121	15	106	-2.4	63	0	0	0.6	-2.1	65	1011.5	2	4
B	2018-04-05	21	121	15	106	7.2	147	0	1.6	3.5	7.8	95	1003.1	2	1
B	2018-04-07	4	121	15	106	1	286	1	3.8	9.2	-3.1	92	1017.2	2	4
B	2018-04-17	24	121	15	106	4.6	262	1	3.5	6.7	1.8	88	1017	2	4
B	2018-04-18	3	121	15	106	4.7	254	1	3.8	6.6	2	85	1016.7	2	4
B	2018-04-18	5	121	15	106	4.2	266	1	3.3	7.3	1.5	93	1017.1	2	4
A	2018-02-05	15	170	21	149	-6.5	19	1	6	10.5	-13.3	94	1021.3	2	4
A	2018-02-07	11	170	21	149	-3.3	222	0	2.5	6	-7.3	98	1013.7	2	4
A	2018-02-10	9	170	21	149	-7.2	53	1	2.5	5.3	-12.2	99	1022.9	2	2
A	2018-02-10	10	170	21	149	-7	47	1	3	5.9	-12.3	98	1022.8	2	4
A	2018-02-12	2	170	21	149	-4.6	177	0	1.4	3.7	-7.3	96	1010.9	2	4
A	2018-02-12	4	170	21	149	-5.1	175	0	3.3	7.2	-10	93	1010.9	2	4
A	2018-02-12	5	170	21	149	-5.3	149	1	1.2	4.9	-7.9	93	1010.8	2	4
A	2018-02-12	22	170	21	149	-2.4	163	0	4	7.7	-7.3	91	1013.7	2	4
A	2018-02-16	23	170	21	149	-6.1	110	1	1.5	3.1	-9.1	97	1021.6	2	2
A	2018-02-16	24	170	21	149	-6.4	81	1	0.9	2.7	-8.6	97	1021.5	2	2
A	2018-02-17	1	170	21	149	-6.4	74	1	0.9	1.8	-7.2	97	1021.3	2	2
A	2018-02-18	20	170	21	149	-7.4	356	1	2.4	3.8	-12.1	91	1023.2	2	4
A	2018-02-18	22	170	21	149	-7.5	312	1	2.3	3.4	-11.5	91	1023.1	2	4
A	2018-02-21	4	170	21	149	-12.2	359	1	1	2	-13.7	94	1027.7	2	4
A	2018-02-25	21	170	21	149	-13.6	333	1	1.5	1.9	-19	94	1031.7	2	4
A	2018-03-17	4	106	13	93	-14.7	336	1	0.9	1.8	-18.7	92	1026	2	4
A	2018-03-15	14	107	13	94	-4.4	354	1	6.9	10.7	-11.6	53	1016.3	2	4
A	2018-03-15	16	107	13	94	-5	13	1	7.2	11.6	-12.4	51	1016.9	2	4
A	2018-03-23	18	91	11	80	-2.1	353	1	2.8	5.7	-7	73	1007	2	4
A	2018-04-08	5	108	13	95	2.7	182	0	2	3.7	-1.3	62	1020.4	2	4
A	2018-04-08	23	108	13	95	3.9	174	0	0.9	2	1.5	89	1015.7	1	4
A	2018-04-09	1	108	13	95	2.9	181	0	1.2	2.5	1	90	1015	1	4
A	2018-04-09	5	108	13	95	2.9	182	0	1.1	2	1	99	1012.7	1	4
A	2018-04-10	4	108	13	95	3.1	37	1	7.1	13.5	-3.1	90	1010.7	2	4
A	2018-04-10	5	108	13	95	2	29	1	8.5	13.3	-4.7	83	1011.4	2	4
A	2018-04-12	4	108	13	95	-2.7	358	1	0.8	1.2	-5.6	97	1029	1	4
A	2018-04-12	10	108	13	95	6.1	112	1	1.1	2.7	1.3	50	1028.7	1	4
A	2018-04-12	22	108	13	95	4.4	53	1	1.9	4.4	0.2	48	1027	1	4
A	2018-04-15	8	108	13	95	5.1	196	0	0.1	0.9	0.4	90	1019.3	1	4
A	2018-04-18	7	108	13	95	3.9	301	1	4.4	7.7	-0.3	100	1016.5	2	4
A	2018-04-18	8	108	13	95	4.2	308	1	4.1	7.3	-0.1	100	1017	2	4
A	2018-04-22	23	108	13	95	0.2	55	1	0.9	3	-2.5	86	1016.8	1	4
A	2018-05-02	24	108	13	95	6.3	207	0	1.4	3.3	4.9	90	1018.6	3	4
A	2018-05-03	3	108	13	95	4.2	213	0	0.7	2.9	2.7	100	1019.7	3	4
A	2018-05-03	6	108	13	95	2.3	193	0	0.9	1.9	0.2	100	1020.5	3	4
A	2018-03-10	2	133	16	117	-0.6	143	1	1.8	4.7	-2.9	97	1008.7	2	4
A	2018-03-10	19	133	16	117	-0.1	142	1	0.7	3.4	0.3	95	1012.3	4	4
A	2018-03-19	17	100	12	88	0.9	238	0	4.6	9.5	-4.3	75	1002.9	2	4
A	2018-03-12	4	117	14	103	-5	142	1	0.9	2.9	-6.9	100	1010.8	4	4
A	2018-03-12	15	117	14	103	1.5	142	1	1.8	6.5	-0.7	91	1005.3	2	4
A	2018-03-12	21	117	14	103	1.8	158	0	3.3	7	-2	99	1000.9	2	4
A	2018-03-14	9	109	13	96	0.1	343	1	5.5	7.4	-4.5	100	998.5	2	2
A	2018-04-06	17	109	13	96	2.5	213	0	4.1	8.9	-1.1	89	1004.2	2	4
A	2017-04-13	2	260	31	229	2.3	136	1	1.7	5.7	0.1	95	993.9	2	1
A	2017-04-13	6	260	31	229	1.8	114	1	1.2	3.3	1.5	96	991.1	2	1
A	2018-02-05	10	170	20	150	-6.8	356	1	6.5	10.2	-14	92	1023.4	2	4
A	2018-02-07	13	170	20	150	-2.8	219	0	3	6.8	-6.9	98	1014.6	2	2
A	2018-02-09	21	170	20	150	-7	75	1	1.9	4	-10.2	97	1024.5	2	4
A	2018-02-12	6	170	20	150	-5.2	155	1	2.9	5.2	-8.7	94	1010.9	2	4
A	2018-02-12	9	170	20	150	-4.2	158	0	3.7	6.6	-9.5	94	1011.1	2	4
A	2018-02-18	23	170	20	150	-7.8	312	1	1.7	3.4	-11.4	92	1023.1	2	4
A	2018-02-19	4	170	20	150	-7.9	335	1	1.9	2.6	-10.8	96	1022.8	2	4
A	2018-02-23	24	170	20	150	-18.8	36	1	2.5	3.9	-25.8	89	1031.4	2	4
A	2018-02-24	18	170	20	150	-17.7	11	1	3.5	6.1	-23.6	83	1035.5	1	4
A	2018-02-27	13	170	20	150	-15.9	86	1	4.6	8.8	-24.8	67	1041.9	1	4
A	2018-02-28	11	170	20	150	-17.6	62	1	4.6	8.1	-27.4	69	1045.5	1	4
A	2018-02-28	13	170	20	150	-14	65	1	3.5	7.6	-22.5	57	1044.4	1	4
A	2018-03-03	19	170	20	150	-15.3	13	1	1.2	1.6	-11.8	84	1010	1	4
A	2018-03-04	22	170	20	150	12.2	8	1	1.6	2.9	-15.9	95	1009.2	3	4
A	2018-03-24	1	85	10	75	-10.4	65	1	0.3	0.8	-13.3	99	1009	1	4
A	2018-03-24	7	85	10	75	-8.1	186	0	1.3	2.1	-14	98	1008.9	1	4
A	2018-03-27	3	69	8	61	-11.2	340	1	0.1	0.5	-14	94	1015.6	1	4
A	2018-03-27	4	69	8	61	-11.2	360	1	0.3	1	-14.7	95	1015.7	1	4
A	2018-03-22	8	95	11	84	-1.5	236	0	3.1	6.8	-6.2	96	1005.3	2	4
B	2018-03-08	23	121	14	107	-1.9	125	0	1.8	4.9	-4.8	95	1005.8	2	2
B	2018-03-10	21	121	14	107	0.1	144	0	1.5	2.8	-1.1	95	1012.1	2	2
B	2018-03-12	24	121	14	107	2.2	143	0	2.6	6.7	-0.8	94	998.5	2	1
B	2018-03-14	9	121	14	107	0.1	318	1	1.1	4.9	-1	97	999.5	2	1
B	2018-03-15	24	121	14	107	-9.5	351	0	1.3	3.9	-11.6	79	1021.1	1	4
B	2018-03-16	24	121	14	107	-11.2	0	0	0.7	2.6	-11.8	74	1025.9	1	4
B	2018-03-25	1	121	14	107	1.4	229	1	4.7	8.8	-3.1	65	1003.9	2	4
B	2018-03-25	9	121	14	107	0.8	216	1	2.8	7.4	-2.5	85	1002.8	2	4
B	2018-04-02	2	121	14	107	0.4	68	0	4.6	10.2	-4.3	97	996.5	2	2
B	2018-04-02	6	121	14	107	0.3	58	0	4	8.9	-4	98	991.1	2	2
B	2018-04-02	15	121	14	107	1.8	270	1	1.1	2.5	2.2	98	987.3	2	4
B	2018-04-02	17	121	14	107	0.4	327	1	12.4	16.6	-2.4	94	994.7	2	2
B	2018-04-02	20	121	14	107	-0.1	276	1	3.4	8.6	-4.1	98	992.4	2	2
B	2018-04-04	13	121	14	107	4.4	133	0	2.3	5.3	2.3	80	1011.6	2	4
B	2018-04-04	22	121	14	107	5.6	136	0	3	5.9	3.4	94	1008.2	2	4
B	2018-04-17	12	121	14	107	8	332	1	1.5	4.9	7.8	95	1014.1	2	1
A	2017-03-31	10	260	30	230	-0.3	119	1	2.5	4.8	-3.3	97	1013	2	2
A	2017-04-13	1	260	30	230	2.4	127	1	2.2	5.4	0.2	94	994.8	2	1
A	2017-04-21	4	260	30	230	0.3	223	0	3.2	8.9	-3.4	98	1010.3	2	2
A	2017-04-21	5	260	30	230	0.3	220	0	3	6.7	-3.2	98	1009	2	2
A	2017-04-26	4	260	30	230	0.9	260	0	2.8	8.3	-2.4	95	998.8	2	4
A	2018-03-26	9	78	9	69	-2.1	39	1	5.5	8.4	-7.1	99	1005.2	2	2
A	2018-01-27	18	270	31	239	1.2	214	0	2	5.6	-1.1	100	1020.3	2	4
A	2018-03-20	3	97	11	86	-1.1	246	0	1.6	3.7	-4.2	100	1003.8	2	4
A	2018-03-16	14	106	12	94	-6.4	29	1	6.4	10.9	-14	50	1023.2	1	4
A	2018-03-16	15	106	12	94	-6.5	16	1	6.6	10.5	-14.5	56	1023.3	3	4
A	2018-03-16	18	106	12	94	-7.8	30	1	4.6	10.3	-15	58	1023.8	1	4
A	2018-03-17	12	106	12	94	-4.6	6	1	5.3	9.1	-12.1	70	1026.9	2	4
A	2018-03-10	5	133	15	118	-1.2	129	1	1.2	3.4	-2.3	98	1009	2	4
A	2018-03-25	11	80	9	71	1.4	238	0	3.5	8.2	-3.1	95	1002	2	4
A	2018-03-25	17	80	9	71	2.9	243	0	4.8	9.4	-2.2	90	1002.3	2	4
A	2018-02-04	9	170	19	151	-10.5	4	1	2.7	3.9	-15.1	95	1019.5	2	4
A	2018-02-10	24	170	19	151	-5.2	98	1	1.7	3.5	-8.1	100	1017.2	2	4
A	2018-02-17	17	170	19	151	-3.9	45	1	1.5	3.1	-6.9	99	1019.7	2	2
A	2018-02-18	21	170	19	151	-7.3	334	1	2.4	3.5	-11.3	91	1023.1	2	4
A	2018-02-19	5	170	19	151	-8.1	323	1	1.6	3.5	-12.1	95	1022.8	2	4
A	2018-02-19	6	170	19	151	-7.9	331	1	1.8	2.6	-11.5	95	1022.7	2	4
A	2018-02-25	5	170	19	151	-21.3	325	1	1	1.5	-23.8	86	1036.4	2	4
A	2018-02-26	5	170	19	151	-18.9	328	1	0.6	2	-21.7	92	1031.5	2	4
A	2018-02-28	12	170	19	151	-15.9	57	1	4.5	7.4	-24.6	63	1044.9	1	4
A	2018-03-03	3	170	19	151	-7.9	153	1	0.8	2.2	-9.3	74	1014.9	2	4
A	2018-01-26	16	270	30	240	2.8	191	0	1.8	3.4	1.3	97	1017.5	2	4
A	2018-01-29	14	270	30	240	0	322	1	0.7	1.5	0.6	99	1003.3	2	4
A	2018-03-12	3	117	13	104	-5.3	138	1	1	2.2	-6.1	100	1011.7	2	4
A	2018-03-12	5	117	13	104	-4.9	161	0	0.7	2.5	-5.9	100	1010.7	4	4
A	2018-04-07	19	108	12	96	7.3	244	0	2	6.3	3.6	40	1024.9	2	4
A	2018-04-08	2	108	12	96	2	185	0	1.5	2.6	-2	63	1022.7	2	4
A	2018-04-08	11	108	12	96	7.6	224	0	3	5.8	2.9	56	1018	3	4
A	2018-04-08	24	108	12	96	3.9	185	0	1.4	2	2	87	1015.3	1	4
A	2018-04-09	7	108	12	96	6.5	194	0	2	4	3.9	95	1011.6	1	4
A	2018-04-10	3	108	12	96	3.7	30	1	6.7	11.9	-2.4	88	1009.5	3	4
A	2018-04-10	12	108	12	96	2.3	38	1	5.7	9.2	-4.2	75	1018.1	2	4
A	2018-04-11	13	108	12	96	6.6	93	1	4.3	8.5	0.3	42	1031	1	4
A	2018-04-12	2	108	12	96	-1.8	70	1	0.8	1.7	-3.6	76	1029.1	1	4
A	2018-04-12	5	108	12	96	-3.4	353	1	0.6	1.1	-5.6	96	1028.8	1	4
A	2018-04-12	7	108	12	96	-2.1	9	1	0.9	1.3	-6.1	99	1028.8	1	4
A	2018-04-13	5	108	12	96	-1.9	352	1	0.9	1.2	-4.9	86	1028.4	1	4
A	2018-04-13	13	108	12	96	11.8	71	1	2.8	6.7	6	33	1028.8	1	4
A	2018-04-15	16	108	12	96	15.3	204	0	1.7	4.5	14.4	71	1019.3	2	4
A	2018-04-19	6	108	12	96	6.2	306	1	3.5	6.1	3.1	97	1018	2	4
A	2018-04-22	13	108	12	96	6.6	358	1	4.1	6.7	2.2	90	1010.4	2	1
A	2018-04-22	24	108	12	96	-1.3	13	1	0.8	1.3	-3.5	94	1017.1	1	4
A	2018-04-23	23	108	12	96	3.2	146	1	0.6	3.4	0.6	67	1010.6	2	4
A	2018-04-26	7	108	12	96	4.6	265	0	1.6	3.1	2.2	98	997.4	2	4
A	2018-04-26	21	108	12	96	4.8	203	0	1	1.9	3.7	95	1004.2	3	4
A	2018-04-27	10	108	12	96	5.3	226	0	2.5	5.8	2.5	99	1008	2	4
A	2018-04-28	16	108	12	96	10.8	309	1	3	11.3	6.4	71	1014.6	2	4
A	2018-04-29	14	108	12	96	11.9	168	0	1.9	10.8	10.4	74	1014.3	2	4
A	2018-04-30	15	108	12	96	9.5	33	1	3.7	6.2	6.7	90	1014.7	3	4
A	2018-05-01	3	108	12	96	7.2	93	1	4	7.4	2.9	92	1008.1	3	4
A	2018-05-01	4	108	12	96	8.1	110	1	5.3	8.1	3.8	86	1007.5	1	4
A	2018-05-02	4	108	12	96	5.6	100	1	0.7	2.1	3.8	100	1011	4	4
A	2018-05-02	23	108	12	96	7.8	224	0	1.5	3.3	6.3	82	1018.5	2	4
A	2018-05-03	2	108	12	96	4.8	224	0	1.1	3.1	3.1	98	1019.5	3	4
A	2018-03-09	21	145	16	129	-0.1	144	1	2	4.8	-2.2	96	1008.9	2	4
A	2018-04-05	16	109	12	97	11.4	156	0	2.6	4.4	9.9	76	1004.4	3	4
A	2018-03-19	15	100	11	89	2.2	252	0	3.5	9.8	-2.9	68	1004.1	2	4
A	2017-04-22	8	260	28	232	0.8	324	1	2.3	6.4	-3	98	989.3	2	1
B	2018-03-08	20	121	13	108	-2.1	111	0	2.4	5.3	-5.2	95	1005.8	2	2
B	2018-03-08	22	121	13	108	-1.9	123	0	2.2	5.5	-5.2	95	1005.9	2	2
B	2018-03-10	9	121	13	108	-0.3	135	0	1.4	3.3	-2.1	95	1009.3	4	4
B	2018-03-11	20	121	13	108	1.5	106	0	1.6	3.5	0.3	76	1012.1	2	4
B	2018-03-15	18	121	13	108	-5	0	0	1.9	6.6	-8.1	46	1017.8	2	4
B	2018-03-16	22	121	13	108	-11.7	351	0	0.4	2	-11.2	72	1025.5	1	4
B	2018-03-22	15	121	13	108	1.6	238	1	4.8	11.9	-2.9	79	1002.5	2	4
B	2018-03-23	6	121	13	108	-4.5	283	1	1.9	5.1	-7.4	95	1003.2	1	4
B	2018-03-23	8	121	13	108	-3.2	284	1	2.5	4.9	-7.2	89	1003.9	3	4
B	2018-03-24	23	121	13	108	0.9	235	1	4.1	10.1	-3.3	67	1004.8	2	4
B	2018-03-25	20	121	13	108	1.5	245	1	4.1	10.5	-2.7	93	1003.7	2	4
B	2018-03-26	3	121	13	108	1.3	245	1	4.3	7.4	-2.5	94	1003.2	2	4
B	2018-04-02	1	121	13	108	0.2	61	0	4.6	8.1	-4.8	97	997.5	2	2
B	2018-04-02	4	121	13	108	0.3	59	0	4	7.6	-3.9	98	993.8	2	1
B	2018-04-02	13	121	13	108	2	9	0	0.8	3.1	1	98	986.6	2	4
B	2018-04-03	8	121	13	108	-1.2	260	1	5.2	9.9	-6.6	84	1004	2	4
B	2018-04-03	21	121	13	108	-1.5	242	1	0	0.7	-0.3	60	1011.3	1	4
B	2018-04-03	23	121	13	108	-3.5	31	0	0.2	0.6	-2.9	78	1011.6	1	4
B	2018-04-04	20	121	13	108	5.4	128	0	2.4	5.1	3.5	94	1008.6	2	1
B	2018-04-04	21	121	13	108	5.4	132	0	2.2	5.4	3.5	94	1008.4	2	4
B	2018-04-05	4	121	13	108	6.4	177	1	1.1	4.9	5.3	91	1006.4	1	4
B	2018-04-05	22	121	13	108	7.3	205	1	1.9	4.3	6.1	97	1003.7	2	4
B	2018-04-06	16	121	13	108	2.1	209	1	5.1	11.7	-1.3	88	1004.7	2	2
B	2018-04-06	18	121	13	108	1.1	221	1	2.8	8.4	-2.3	94	1004.5	2	2
B	2018-04-17	15	121	13	108	7.1	291	1	1.9	5.5	5.9	93	1014.7	2	1
B	2018-04-17	18	121	13	108	9.1	254	1	2.6	5.7	6.7	84	1014.9	3	1
B	2018-04-17	20	121	13	108	8.7	295	1	2.9	7.6	8	73	1015.5	2	1
B	2018-04-17	21	121	13	108	7	282	1	2.1	7.3	6.4	80	1016.2	1	4
B	2018-04-17	22	121	13	108	6.1	263	1	2.8	6.5	4.4	83	1016.5	2	4
B	2018-04-18	4	121	13	108	4.5	271	1	3.6	7	1.6	91	1016.8	2	4
A	2018-03-05	3	168	18	150	-19.1	332	1	0.2	0.6	-18.7	88	1010.6	1	4
A	2018-03-18	4	103	11	92	-7.9	257	0	2.1	4.6	-12.2	84	1021.6	1	4
A	2018-02-10	11	170	18	152	-6.9	33	1	3.3	5.8	-12.4	98	1022.4	2	4
A	2018-02-11	3	170	18	152	-5.1	147	1	0.7	1.8	-4.7	99	1016.1	2	4
A	2018-02-11	24	170	18	152	-4.5	165	0	1.5	3.4	-7.2	98	1010.8	2	4
A	2018-02-15	5	170	18	152	-16.6	112	1	0.4	1.3	-15.9	91	1030.3	2	4
A	2018-02-15	8	170	18	152	-16.6	136	1	0.7	1.5	-18.2	91	1030.4	2	4
A	2018-02-19	7	170	18	152	-7.7	344	1	2.1	3.5	-11.7	95	1022.9	2	4
A	2018-02-19	8	170	18	152	-7.5	336	1	1.8	3.3	-11.3	96	1023	2	4
A	2018-03-04	7	170	18	152	-19	349	1	1.1	1.6	-22.1	87	1008.1	1	4
A	2018-03-24	17	85	9	76	3.4	241	0	2.5	7.3	-1	54	1004.9	3	4
A	2017-04-22	7	260	27	233	0.4	317	1	3.6	5.9	-3	98	989.1	2	2
A	2017-04-22	22	260	27	233	2	318	1	2.2	4.4	0	86	994.8	2	4
A	2017-04-22	23	260	27	233	1.4	319	1	2.6	4.3	-0.8	89	995.3	3	4
A	2017-04-24	21	260	27	233	3.1	159	0	0.8	2.2	4.7	71	1008.6	1	4
A	2018-03-16	8	106	11	95	-11.3	351	1	2.5	3.6	-17	84	1023.2	1	4
A	2018-03-17	14	106	11	95	-4.6	349	1	5.1	8.3	-11.1	60	1026.5	2	4
A	2018-01-27	15	270	28	242	2.1	222	0	1.9	4.1	0.3	100	1020.7	2	4
A	2018-03-09	4	145	15	130	-1.8	156	0	3.2	6.7	-6	100	1006.3	2	4
A	2018-03-09	22	145	15	130	-0.1	147	1	2.3	5.4	-2.9	95	1008.8	2	4
A	2018-03-12	23	117	12	105	1.9	159	0	3.5	6.4	-1.4	100	999.9	4	4
A	2018-04-07	24	108	11	97	0.4	192	0	0.5	2.3	-1.8	76	1023.7	2	4
A	2018-04-08	15	108	11	97	12.6	220	0	2.9	7.1	8	47	1017.3	2	4
A	2018-04-08	16	108	11	97	12.9	215	0	2.9	6.8	9	47	1017.4	3	4
A	2018-04-08	22	108	11	97	4.2	162	0	0.6	1.1	3.3	89	1016.1	3	4
A	2018-04-09	6	108	11	97	6.3	194	0	2	3.5	1.8	98	1012.1	1	4
A	2018-04-09	12	108	11	97	16.5	184	0	3.3	6.5	13.3	58	1009.4	1	4
A	2018-04-09	13	108	11	97	17.4	205	0	3.5	6.6	14.8	57	1009	1	4
A	2018-04-09	14	108	11	97	19.5	194	0	3.3	6.8	16	52	1008.2	1	4
A	2018-04-13	2	108	11	97	-0.8	353	1	0.9	1.4	-3.6	80	1028	1	4
A	2018-04-13	6	108	11	97	-2	355	1	1.3	1.7	-5.1	84	1028.5	1	4
A	2018-04-14	22	108	11	97	7.7	130	1	1.1	2.4	5.7	53	1021.8	1	4
A	2018-04-14	23	108	11	97	5.1	158	0	1.1	2	3.6	64	1021.4	1	4
A	2018-04-16	12	108	11	97	17.2	119	1	2.2	4.4	14.2	64	1015.9	1	4
A	2018-04-16	14	108	11	97	20.2	210	0	4	9.4	16.5	41	1015.1	3	4
A	2018-04-20	3	108	11	97	2.9	288	0	0.9	1.9	1.4	96	1023.7	1	4
A	2018-04-20	6	108	11	97	0.9	260	0	0.4	2.7	-0.2	99	1023	2	4
A	2018-04-20	23	108	11	97	10.3	237	0	2.8	5.8	8.7	85	1008.7	1	4
A	2018-04-22	10	108	11	97	6.3	326	1	4.4	7.8	1	79	1008.2	2	4
A	2018-04-29	9	108	11	97	8.1	181	0	1.8	2.9	5.4	83	1016.2	3	4
A	2018-04-30	20	108	11	97	11.9	84	1	1.8	4.8	9.6	69	1012.4	1	4
A	2018-04-30	22	108	11	97	8.7	56	1	3.5	6.7	6.4	85	1012.4	1	4
A	2018-05-01	2	108	11	97	6.3	93	1	3.2	6.3	3.2	92	1010	2	4
A	2018-03-27	1	69	7	62	-10.1	340	1	0.1	0.4	-13.1	93	1015.2	1	4
A	2018-03-27	2	69	7	62	-10.6	298	1	0	0.3	-13.3	96	1015.4	1	4
A	2018-03-05	1	168	17	151	-16.9	353	1	0.3	1.8	-19.2	91	1010	4	4
A	2018-04-05	20	109	11	98	6.8	168	0	2.8	6.8	4.2	100	1003.5	2	1
A	2017-04-13	3	260	26	234	2.2	123	1	2.4	5	0.1	95	993	2	1
A	2017-04-13	18	260	26	234	0.9	348	1	7.7	12.9	-5	85	999	2	2
A	2017-04-21	6	260	26	234	0.3	222	0	2.6	6.4	-3.1	99	1007.8	2	2
A	2017-04-25	23	260	26	234	0.8	191	0	0.8	1.6	1.3	98	998.1	2	1
A	2018-02-04	14	170	17	153	-6.3	23	1	5.9	8.6	-13.3	91	1020.8	2	4
A	2018-02-08	13	170	17	153	-9.7	162	0	2.6	3.7	-13.4	82	1023.6	2	4
A	2018-02-09	17	170	17	153	-8.6	56	1	2.5	4.2	-12.5	98	1024.2	2	4
A	2018-02-10	23	170	17	153	-5.3	83	1	1.6	3	-8	100	1017.6	2	4
A	2018-02-11	1	170	17	153	-5.1	116	1	1.2	2.7	-7.9	100	1016.9	2	2
A	2018-02-11	4	170	17	153	-5.1	146	1	0.8	2.2	-6.5	99	1015.7	2	4
A	2018-02-15	3	170	17	153	-14.4	161	0	0.2	1.7	-14.4	93	1030	2	4
A	2018-02-15	4	170	17	153	-16.2	98	1	0.3	0.9	-15.2	91	1030.1	2	4
A	2018-02-18	9	170	17	153	-6.7	346	1	2.2	3.1	-10.4	98	1022.3	2	2
A	2018-02-18	24	170	17	153	-7.8	3.3	1	1.4	2.5	-10.7	94	1023.1	2	4
A	2018-02-24	5	170	17	153	-19.9	9	1	1.3	2.3	-25.4	87	1033.7	2	4
A	2018-02-25	3	170	17	153	-22.5	342	1	0.7	1.5	-24.3	87	1036.5	2	4
A	2018-02-25	7	170	17	153	-21.7	339	1	0.1	2.3	-22.6	85	1036	2	4
B	2018-03-11	1	121	12	109	0.2	133	0	0.4	2.1	0.5	96	1012.6	4	4
B	2018-03-13	14	121	12	109	4	154	0	3.4	7	1.1	91	993.8	2	4
B	2018-03-17	7	121	12	109	-11.1	334	1	0.6	2.7	-12.5	90	1026.8	1	4
B	2018-03-22	14	121	12	109	1.5	234	1	3.5	9.6	-2.6	79	1003.1	2	4
B	2018-03-24	4	121	12	109	-10.2	152	0	0	0.6	-10.5	93	1009.2	1	4
B	2018-03-24	20	121	12	109	1	239	1	3.6	8.4	-2.4	68	1005.3	2	4
B	2018-03-24	24	121	12	109	1	229	1	4.2	8.8	-3.3	65	1004.4	2	4
B	2018-03-25	5	121	12	109	1.4	239	1	4.7	8.9	-2.8	74	1003.4	2	4
B	2018-03-25	23	121	12	109	1.4	251	1	5.1	10.1	-3.2	92	1003.7	2	4
B	2018-03-26	4	121	12	109	1.1	237	1	2.9	7.7	-2.4	93	1003	2	4
B	2018-03-26	5	121	12	109	1	244	1	3.2	6.7	-2.3	93	1003	2	4
B	2018-04-01	19	121	12	109	1.8	64	0	5.8	11.1	-2.7	70	1003.1	2	4
B	2018-04-03	7	121	12	109	-1.3	257	1	4.9	10.2	-6.7	86	1003.2	2	4
B	2018-04-04	2	121	12	109	-1.2	66	0	1.1	1.9	-3.8	64	1011.6	2	4
B	2018-04-04	12	121	12	109	4.3	115	0	2.1	4.5	1.9	78	1011.3	2	4
B	2018-04-05	3	121	12	109	6	150	0	1.4	2.6	5.6	93	1006.8	1	4
B	2018-04-05	5	121	12	109	6.7	201	1	0.7	2.2	6.5	90	1006.1	1	4
B	2018-04-06	4	121	12	109	5.9	223	1	2.2	7.3	3.8	93	1004.8	2	4
B	2018-04-07	18	121	12	109	7.6	233	1	2.6	7.3	6.2	35	1026	3	4
B	2018-04-17	14	121	12	109	7.6	300	1	2.4	5.9	7.2	94	1014.5	2	1
B	2018-04-19	15	121	12	109
A	2018-03-10	7	133	13	120	-1.6	127	1	1.1	3.4	-2.9	98	1009.1	2	4
A	2018-03-10	21	133	13	120	-0.2	158	0	2	4	-2.7	98	1012.4	2	2
A	2018-03-08	17	154	15	139	-2.1	142	1	2.5	6.9	-4.9	94	1006.3	2	2
A	2018-03-18	3	103	10	93	-7.4	264	0	2	4.8	-11.8	81	1022	1	4
A	2018-03-18	6	103	10	93	-8.3	258	0	1.9	5.3	-13	88	1020.4	2	4
A	2018-03-18	7	103	10	93	-7.4	266	0	3.2	7.3	-13	87	1019.7	2	4
A	2018-03-18	13	103	10	93	1.6	271	0	3.9	9.4	-4.8	61	1016.7	1	4
A	2018-03-09	7	145	14	131	-1.6	162	0	3.2	5.6	-5.7	100	1006.6	2	2
A	2018-03-06	17	166	16	150	-4.4	122	1	2.2	7.6	-8.4	64	1006.8	2	4
A	2018-01-28	23	270	26	244	0.3	155	1	1.8	3.8	-1.6	100	1003.4	2	1
A	2017-04-13	4	260	25	235	2.2	120	1	1.7	4.4	-0.4	96	992.2	2	1
A	2017-04-26	7	260	25	235	1.4	221	0	2.3	5.6	-1.9	95	999	2	4
A	2018-03-17	1	106	10	96	-12.2	337	1	0.9	1.1	-16.3	91	1025.9	2	4
A	2018-03-17	17	106	10	96	-4.7	4	1	3.8	6.7	-10.6	58	1025.4	2	4
A	2018-02-10	19	170	16	154	-5.5	46	1	2	3	-8.7	96	1018.9	2	4
A	2018-02-15	7	170	16	154	-18.2	131	1	0	1.2	-18.4	89	1030.4	2	4
A	2018-02-24	3	170	16	154	-18	40	1	2.2	3.3	-25.8	89	1033	2	4
A	2018-02-25	4	170	16	154	-21.7	334	1	0.8	1.7	-24.7	86	1036.5	2	4
A	2018-03-03	22	170	16	154	-12.6	7	1	1.3	2.6	-16.8	96	1009.5	1	4
A	2018-03-04	23	170	16	154	13.3	345	1	1.3	2.6	-16.9	95	1009.4	2	4
A	2018-03-24	15	85	8	77	2.9	216	0	2.8	8.3	-2.2	57	1005.8	2	4
A	2018-03-12	24	117	11	106	2	157	0	3.4	5.8	-1.4	100	999.2	4	4
A	2018-03-21	22	96	9	87	-2.5	228	0	2	5.7	-7.3	58	1011.3	2	4
A	2018-01-30	2	270	25	245	-0.5	97	1	2.3	4.3	-3.4	99	997	2	4
A	2018-01-30	3	270	25	245	-0.4	89	1	2.5	4.9	-3.5	99	996.3	2	4
A	2018-04-08	21	108	10	98	6.1	6	1	0.4	1.6	5.7	89	1016.4	2	4
A	2018-04-09	3	108	10	98	6	194	0	1.5	2.6	2.9	90	1013.9	1	4
A	2018-04-09	17	108	10	98	21.4	229	0	3	7.2	18.5	45	1006.4	3	4
A	2018-04-10	15	108	10	98	3.4	8	1	5.3	8.8	-2.9	68	1020.6	2	4
A	2018-04-10	18	108	10	98	4.8	23	1	6.4	10.3	-1.8	57	1022	1	4
A	2018-04-11	9	108	10	98	1.9	100	1	3	6.1	-3.2	66	1030.6	1	4
A	2018-04-11	14	108	10	98	6.7	84	1	4.5	8.4	0.2	33	1030.5	1	4
A	2018-04-11	23	108	10	98	1.7	71	1	2.5	4.5	-2.3	64	1028.5	1	4
A	2018-04-12	11	108	10	98	7.3	82	1	2.3	3.8	2.8	40	1028.8	1	4
A	2018-04-12	23	108	10	98	1.9	35	1	1.1	2.9	-0.8	64	1027.2	1	4
A	2018-04-13	1	108	10	98	0.3	35	1	0.7	2.3	-2.1	64	1027.8	1	4
A	2018-04-13	3	108	10	98	-1.4	360	1	1	1.5	-4.3	81	1028.4	1	4
A	2018-04-13	7	108	10	98	-0.4	30	1	1	1.6	-4.4	75	1028.7	1	4
A	2018-04-13	15	108	10	98	12.2	70	1	3.7	7.2	6.7	27	1028.4	1	4
A	2018-04-14	6	108	10	98	1.4	119	1	0.7	1.8	-2	63	1028	1	4
A	2018-04-14	17	108	10	98	17.7	139	1	2.7	5.6	13.4	22	1022.9	1	4
A	2018-04-15	1	108	10	98	2.9	89	1	0	0.4	1.3	91	1021	1	4
A	2018-04-16	7	108	10	98	7.6	184	0	0.8	2.2	6.4	95	1016.8	2	4
A	2018-04-18	9	108	10	98	4.5	303	1	4.3	8.3	-0.3	100	1017.1	2	4
A	2018-04-18	11	108	10	98	5.2	302	1	5	8	0.6	100	1018.7	2	4
A	2018-04-18	20	108	10	98	9.8	41	1	0	2.3	8.7	85	1019.6	2	4
A	2018-04-21	6	108	10	98	9.5	255	0	2.9	6.7	7.3	96	997.8	2	4
A	2018-04-21	11	108	10	98	7.4	305	1	8.3	15.6	1.4	95	997	2	4
A	2018-04-24	4	108	10	98	6	153	1	3.7	6.9	1.1	55	1006.2	2	4
A	2018-04-25	10	108	10	98	6.9	240	0	3.8	8.3	3.6	100	998.1	2	4
A	2018-04-25	24	108	10	98	6	215	0	0.6	1.9	4.1	85	997.6	2	4
A	2018-04-26	20	108	10	98	6.3	298	1	1.4	5.1	4	86	1003.6	2	4
A	2018-04-28	8	108	10	98	4.5	231	0	1.7	3.8	1.5	100	1013.9	2	4
A	2017-04-04	14	260	24	236	10.8	224	0	2.2	5.8	8.3	57	1026.2	1	4
A	2017-04-25	16	260	24	236	3	156	0	4.3	7.8	0.1	91	1002.5	2	1
A	2018-03-14	15	109	10	99	-1.3						85		2	4
A	2018-04-06	10	109	10	99	6.7	200	0	3.6	7.4	3.3	98	1002.8	2	4
A	2018-04-06	16	109	10	99	4.3	221	0	4.5	9.5	-0.6	65	1004	3	4
A	2018-04-06	18	109	10	99	2.4	231	0	2.1	8.9	-1.6	93	1004	2	4
B	2018-03-10	20	121	11	110	0.4	139	0	1.1	2.7	0.1	92	1012	2	2
B	2018-03-10	22	121	11	110	0.1	138	0	0.7	2.4	-0.4	95	1012.2	2	2
B	2018-03-14	11	121	11	110	-0.3	314	1	1.6	6.5	-2.3	95	1002.2	2	4
B	2018-03-23	18	121	11	110	-2.7	5	0	1.4	5.4	-4.4	68	1007.2	2	4
B	2018-03-24	18	121	11	110	3.4	224	1	3.5	7.7	0.4	50	1005.2	3	4
B	2018-03-25	10	121	11	110	1.1	235	1	4.5	7.7	-2.6	89	1002.8	2	4
B	2018-03-25	17	121	11	110	2.6	237	1	5.1	11	-1.6	84	1003.5	2	4
B	2018-03-25	19	121	11	110	1.9	242	1	4.8	10.9	-2	90	1003.4	2	4
B	2018-04-02	18	121	11	110	0.4	260	1	3.2	6.2	-2.7	98	989.8	2	2
B	2018-04-05	6	121	11	110	4.3	116	0	0.1	2.2	5.3	94	1005.9	1	4
B	2018-04-06	1	121	11	110	7.6	215	1	2.4	5.3	6.3	97	1004.4	2	4
B	2018-04-07	2	121	11	110	0.8	285	1	4.8	12.2	-3.9	95	1013.7	2	1
B	2018-04-07	3	121	11	110	1	287	1	3.5	9.5	-3.3	94	1015.5	2	1
B	2018-04-07	6	121	11	110	0.2	285	1	3.7	8.5	-3	90	1020.7	1	4
B	2018-04-07	7	121	11	110	-0.2	286	1	3.2	7.6	-3.7	89	1021.8	1	4
B	2018-04-10	4	121	11	110	3.7	35	0	2.8	8.1	1.8	83	1009.5	1	4
B	2018-04-10	6	121	11	110	2	30	0	3.1	10.2	-0.3	77	1011.6	2	4
B	2018-04-12	24	121	11	110	2	36	0	0.9	2.2	1.5	54	1027.2	1	4
B	2018-04-13	2	121	11	110	-0.1	57	0	1.5	2.2	-1.1	58	1027.7	1	4
B	2018-04-18	7	121	11	110	4.3	285	1	3	7.6	1.5	95	1017.5	2	4
A	2018-03-06	3	166	15	151	-9.7	122	1	1.4	4.9	-13.5	74	1011.4	2	4
A	2018-03-19	18	100	9	91	0.3	241	0	5.3	11.5	-5.4	80	1002.6	2	4
A	2018-03-26	23	78	7	71	-8.1	340	1	0.2	1.1	-11.1	89	1014.6	1	4
A	2018-03-05	2	168	15	153	-18.6	335	1	0.4	1.2	-19.1	89	1010.3	2	4
A	2018-03-13	13	112	10	102	3.9	174	0	2.7	5.6	1.3	100	994.9	4	4
A	2018-01-27	14	270	24	246	2.2	211	0	1.9	4.4	0.1	100	1020.8	2	4
A	2017-03-31	13	260	23	237
A	2017-04-13	20	260	23	237	-0.5	7	1	3.5	8.4	-5.6	86	1000.8	2	4
A	2017-04-21	7	260	23	237	0.4	225	0	3	6.8	-3	99	1006.4	2	1
A	2017-04-25	20	260	23	237	0.4	2	1	0.3	1.7	0.8	97	999.2	2	1
A	2017-04-25	22	260	23	237	0.6	295	1	0.9	1.5	0.6	98	998.5	2	1
A	2017-04-25	24	260	23	237	0.6	228	0	0.8	2.3	1.1	98	997.3	2	1
A	2018-02-04	10	170	15	155	-8.4	7	1	1.5	2.8	-12.9	95	1020	2	4
A	2018-02-12	10	170	15	155	-3.8	161	0	4.3	7.4	-9.2	93	1011.4	2	4
A	2018-02-15	2	170	15	155	-13.9	79	1	0.2	1.4	-14.6	94	1029.9	2	4
A	2018-02-16	17	170	15	155	-5.5	108	1	2.7	4	-7.9	86	1022.6	2	4
A	2018-02-23	23	170	15	155	-17.8	32	1	2.7	3.6	-22.3	90	1031	2	4
A	2018-02-24	2	170	15	155	-20.2	26	1	2.4	3.9	-23.6	87	1032.5	2	4
A	2018-02-24	4	170	15	155	-20.9	18	1	1.9	3.4	-24.8	86	1033.3	2	4
A	2018-03-03	4	170	15	155	-8.1	71	1	0.3	1.5	-7.3	74	1014.6	2	4
A	2018-03-23	10	91	8	83	-2.1	323	1	5	7.8	-8.3	73	1003.7	2	4
A	2018-03-27	8	69	6	63	-10.4	58	1	0	0.1	-14.9	95	1016.5	1	4
A	2018-03-12	1	117	10	107	-4.2	146	1	1.4	3.3	-5.9	98	1012.4	2	4
A	2018-03-11	23	129	11	118	-1.9	149	1	2	4.9	-4.1	94	1012.5	2	4
A	2018-03-11	24	129	11	118	-3.2	148	1	1.4	3.8	-4.7	95	1012.7	2	4
A	2018-03-17	13	106	9	97	-4.6	360	1	4.5	9.2	-11.4	65	1026.7	2	4
A	2018-03-17	20	106	9	97	-5.8	303	1	1.8	3.2	-10.3	63	1025	2	4
A	2017-04-01	12	260	22	238	1.8	167	0	3.9	7.6	-2.7	93	1015.7	2	1
A	2017-04-13	16	260	22	238	0.7	1	1	9.9	14	-5.8	86	996.7	2	2
A	2017-04-13	21	260	22	238	-0.8	348	1	3.2	7.5	-4.6	85	1001.7	2	4
A	2017-04-14	16	260	22	238	1.3	353	1	3.3	6.7	-2.3	58	1005.9	2	4
A	2017-04-26	6	260	22	238	0.6	211	0	2.5	7.2	-2	95	999	2	4
A	2017-04-26	8	260	22	238	2.3	214	0	3	8.1	-1.2	93	999	2	4
A	2018-03-08	9	154	13	141	-4.8	107	1	3.5	6	-10	76	1006.8	2	4
A	2018-03-08	22	154	13	141	-2.2	146	1	2.8	7.2	-6	99	1006.9	2	3
A	2018-03-22	3	95	8	87	-3.5	220	0	1.9	5.1	-7.1	90	1008	3	4
A	2018-03-22	7	95	8	87	-2.2	232	0	3.2	7.1	-6.9	96	1005.7	2	4
A	2018-03-22	17	95	8	87	1.1	232	0	4.2	10.1	-3.6	89	1000	2	4
A	2018-03-15	10	107	9	98	-6.3	355	1	6.3	9.4	-13.4	75	1016.1	2	4
A	2018-04-07	11	108	9	99	5	308	1	4.5	7.7	-1.1	55	1025.3	1	4
A	2018-04-07	12	108	9	99	6.2	320	1	4.9	8.8	-0.4	51	1025.7	1	4
A	2018-04-07	18	108	9	99	9.1	251	0	2.4	6.3	4.3	43	1025.3	1	4
A	2018-04-08	12	108	9	99	9	238	0	2.3	5.6	4.7	54	1017.6	3	4
A	2018-04-08	17	108	9	99	13.1	213	0	1.8	5.8	9.6	48	1017	3	4
A	2018-04-09	2	108	9	99	4.6	192	0	1.1	2.2	2.2	89	1014.5	1	4
A	2018-04-09	8	108	9	99	8	197	0	2.5	5.2	4.7	90	1011.1	1	4
A	2018-04-09	9	108	9	99	10.2	198	0	2.5	5.2	6.4	81	1010.8	1	4
A	2018-04-09	10	108	9	99	13	205	0	3	6.3	9.5	69	1010.4	1	4
A	2018-04-09	23	108	9	99	11	55	1	2.8	5.8	9.9	72	1007.1	1	4
A	2018-04-11	22	108	9	99	2.5	56	1	2.5	4.4	-1.3	58	1028.4	1	4
A	2018-04-11	24	108	9	99	0.1	101	1	1.8	4.2	-3.3	72	1028.5	1	4
A	2018-04-12	1	108	9	99	-0.8	57	1	0.2	2.5	-3.7	77	1028.7	1	4
A	2018-04-12	13	108	9	99	9.2	126	1	2.4	5.7	4	32	1028.5	1	4
A	2018-04-13	4	108	9	99	-1.7	325	1	0.5	2.2	-4.3	73	1028.5	1	4
A	2018-04-13	8	108	9	99	3.5	99	1	0.9	4	-1.6	50	1028.8	1	4
A	2018-04-13	17	108	9	99	12.4	82	1	4.1	7.4	7.2	23	1028	1	4
A	2018-04-14	7	108	9	99	0.8	119	1	0.7	1.6	-2.2	79	1027.8	1	4
A	2018-04-14	8	108	9	99	4.4	119	1	1.3	3.1	-0.1	59	1027.5	1	4
A	2018-04-14	9	108	9	99	6.7	117	1	1.6	3	2.5	53	1027.2	1	4
A	2018-04-14	10	108	9	99	9.9	114	1	1.4	2.9	4.7	44	1027.1	1	4
A	2018-04-15	2	108	9	99	1.9	100	1	0.4	0.8	0.2	92	1020.7	1	4
A	2018-04-15	4	108	9	99	1	11	1	0.2	0.6	-0.9	95	1019.9	1	4
A	2018-04-15	13	108	9	99	14.8	219	0	1	2.3	13.4	65	1019.3	3	4
A	2018-04-15	18	108	9	99	17.6	237	0	0.9	2.2	15.9	63	1018.4	3	4
A	2018-04-17	7	108	9	99	8.9	332	1	1.3	2.2	8.3	100	1012.9	2	1
A	2018-04-20	24	108	9	99	9.7	235	0	3	6.2	7.4	87	1007.4	1	4
A	2018-04-23	4	108	9	99	-1.5	10	1	0.7	1.1	-4.7	100	1018.2	2	4
A	2018-04-23	15	108	9	99	9.4	155	1	2.4	4.8	4.6	41	1015.6	1	4
A	2018-04-24	5	108	9	99	5.6	163	0	2.5	7	1.7	64	1005.7	2	4
A	2018-04-24	10	108	9	99	6.1	186	0	2	3.3	3.1	100	1004	2	4
A	2018-04-24	22	108	9	99	7.2	243	0	2.3	8.4	4.5	85	1002.9	2	4
A	2018-04-25	22	108	9	99	6.1	196	0	0.8	4.4	4.2	77	998.2	2	4
A	2018-04-30	23	108	9	99	7.4	67	1	3.1	6.1	4.8	88	1011.7	1	4
A	2018-05-01	1	108	9	99	6.3	84	1	2.5	5.3	3.8	90	1011.1	3	4
A	2018-03-10	6	133	11	122	-1.4	119	1	1.6	3.2	-2.7	98	1009.1	2	4
B	2018-03-08	17	121	10	111	-2.3	100	0	2.5	6.3	-6	92	1005.3	2	2
B	2018-03-08	19	121	10	111	-2.1	125	0	2.4	6	-5.4	94	1005.7	2	2
B	2018-03-09	24	121	10	111	0.3	112	0	1.6	4.1	-1.6	90	1008	2	4
B	2018-03-12	12	121	10	111	1.8	117	0	3.3	7.7	-1.8	80	1005.9	2	4
B	2018-03-13	15	121	10	111	3.8	143	0	2.8	5.7	1.3	92	993.5	2	4
B	2018-03-13	18	121	10	111	3.6	148	0	2.3	4.6	1.2	95	992.8	2	1
B	2018-03-16	23	121	10	111	-10.9	9	0	0.7	2	-12.4	74	1025.7	1	4
B	2018-03-20	16	121	10	111	-0.8	348	0	1.2	6.2	-2.6	94	1008.7	2	2
B	2018-03-22	18	121	10	111	0.4	239	1	5.8	12.5	-4.8	93	1001.2	2	2
B	2018-03-24	3	121	10	111	-10.8	323	1	0	0.7	-10.4	92	1009.2	1	4
B	2018-03-25	18	121	10	111	2.3	241	1	5.1	10	-1.8	87	1003.4	2	4
B	2018-03-25	22	121	10	111	1.6	241	1	5.3	10.5	-2.9	92	1003.7	2	4
B	2018-03-26	12	121	10	111	-2.5	24	0	2.6	6.6	-5.4	93	1007.4	2	2
B	2018-03-30	22	121	10	111	-1.7	87	0	2.2	4.5	-4.3	91	1011.2	2	4
B	2018-03-31	1	121	10	111	-2	68	0	3	5.1	-5.5	87	1011.1	2	4
B	2018-03-31	22	121	10	111	0.3	113	0	1.4	4.4	-0.8	78	1012	2	4
B	2018-04-01	22	121	10	111	-0.1	69	0	5.7	10.7	-3.9	93	1000.9	2	2
B	2018-04-02	3	121	10	111	0.3	60	0	4	7.7	-4	98	995.1	2	2
B	2018-04-02	8	121	10	111	0.2	53	0	3.3	6.6	-3.3	98	989.1	2	2
B	2018-04-02	12	121	10	111	1.1	27	0	0.9	3.4	-0.2	98	986.8	2	1
B	2018-04-02	14	121	10	111	2.3	8	0	0.8	2	2.3	97	986.7	2	4
B	2018-04-03	13	121	10	111	2.4	282	1	3.6	8.3	-2.2	58	1008.3	3	4
B	2018-04-03	20	121	10	111	1.1	291	1	0.2	3.6	1.7	44	1010.8	1	4
B	2018-04-04	3	121	10	111	-0.8	63	0	1	2	-1.8	66	1011.8	2	4
B	2018-04-05	1	121	10	111	6.9	152	0	1.9	4.9	5.1	90	1006.9	2	4
B	2018-04-06	6	121	10	111	5.8	199	1	2.8	7.2	3.5	95	1004.4	2	4
B	2018-04-06	10	121	10	111	6.3	209	1	4.1	9.2	3.5	90	1002.9	2	4
B	2018-04-06	12	121	10	111	3.1	236	1	6	12.9	-1.9	80	1005.2	2	4
B	2018-04-06	13	121	10	111	3.4	229	1	4.7	12.6	-0.9	71	1005.2	2	4
B	2018-04-06	24	121	10	111	0.8	269	1	5.4	11.8	-4.6	94	1010.1	2	1
B	2018-04-07	5	121	10	111	1.1	289	1	3.7	8.9	-2.5	89	1019	2	4
B	2018-04-08	4	121	10	111	3.9	162	1	1.8	4.3	2.4	54	1020.6	2	4
B	2018-04-08	19	121	10	111	14.9	231	1	2.1	5.5	15.4	41	1016.3	3	4
B	2018-04-08	23	121	10	111	9.8	180	1	1.5	2.8	8.6	70	1015.6	1	4
B	2018-04-15	9	121	10	111	8.8	208	1	1.2	2.7	9	75	1019.3	2	4
B	2018-04-15	11	121	10	111	8.7	183	1	0.1	2.1	9.3	93	1019.4	2	1
B	2018-04-17	23	121	10	111	4.8	266	1	3.1	6.9	3	87	1016.8	3	4
B	2018-04-18	1	121	10	111	4.7	249	1	3.2	6.4	1.7	87	1017	2	4
B	2018-04-18	6	121	10	111	4.1	270	1	3	7.2	1.3	94	1017	2	4
B	2018-04-18	9	121	10	111	3.9	297	1	2.9	6.7	1.8	96	1018.7	2	4
B	2018-04-22	5	121	10	111	4.5	284	1	3	7.7	2.1	73	1007.5	1	1
A	2018-04-05	13	109	9	100	11.1	150	1	2.8	5.9	8.3	75	1005.2	1	4
A	2018-04-05	15	109	9	100	12.1	152	1	1.6	3.6	10.5	76	1004.6	3	4
A	2018-02-09	16	170	14	156	-8.5	92	1	2	3.7	-11.6	96	1024.1	2	4
A	2018-02-09	23	170	14	156	-6.8	30	1	1.6	2.3	-8.6	98	1024.5	2	4
A	2018-02-10	22	170	14	156	-5.4	74	1	1.6	3.2	-8.5	99	1017.8	2	4
A	2018-02-11	7	170	14	156	-5.3	116	1	0.8	2.4	-6.1	98	1014.8	2	4
A	2018-02-13	7	170	14	156	-1.4	166	0	3	5.1	-5	96	1015.7	2	4
A	2018-02-15	6	170	14	156	-19.7	7	1	1	1.3	-17.4	88	1030.2	2	4
A	2018-02-18	10	170	14	156	-5.9	339	1	1.9	2.9	-10.4	97	1022.4	2	4
A	2018-02-21	20	170	14	156	-16.9	45	1	0	0.8	-16.4	91	1029.6	2	4
A	2018-02-24	6	170	14	156	-21.1	345	1	1	2.2	-25.9	86	1034.2	2	4
A	2018-02-24	16	170	14	156	-13.2	3	1	4.1	5.3	-19.6	77	1035.4	2	4
A	2018-01-29	8	270	22	248	-0.5	19	1	1.1	2.5	-2.1	100	1003.5	2	4
A	2018-01-30	5	270	22	248	-1.6	66	1	4	6.6	-5.2	100	995.7	4	4
A	2018-03-19	7	100	8	92	-0.7	253	0	3.4	6.7	-5.7	73	1007.3	2	4
A	2018-03-19	16	100	8	92	1.5	229	0	4	10.9	-2.9	71	1003.4	2	4
A	2018-03-06	2	166	13	153	-9.1	128	1	1.8	4.2	-10.6	74	1011.9	3	4
A	2018-03-06	4	166	13	153	-9.4	137	1	1.1	4.2	-11.3	76	1011	2	4
A	2018-03-06	16	166	13	153	-3.4	110	1	4.6	8.2	-9.2	60	1006.9	2	4
A	2018-01-26	3	270	21	249	3.2	221	0	3.1	7.9	0.7	94	1013	2	4
A	2018-02-02	1	270	21	249	0.3	176	0	0.8	2	0.7	100	1003	2	4
A	2018-03-18	5	103	8	95	-8.5	240	0	2.1	4.6	-12.6	88	1021.1	3	4
A	2018-03-11	16	129	10	119	2.8	154	1	1.8	5.7	0.1	74	1012.8	2	4
A	2017-03-31	12	260	20	240	0.2	107	1	3.5	5.1	-3.4	95	1013.5	2	2
A	2017-04-22	9	260	20	240	1.5	305	1	2.3	4	-1.2	97	989.5	2	4
A	2018-03-12	13	117	9	108	2.2	139	1	2.2	6.8	-1	85	1006.5	2	4
A	2018-03-26	15	78	6	72	-2.3	37	1	5.5	9.1	-9.2	49	1010.2	2	4
A	2018-03-26	16	78	6	72	-2.1	30	1	5.6	9.9	-9.1	41	1010.9	2	4
A	2018-03-26	17	78	6	72	-2	27	1	6	9.3	-9	41	1011.5	1	4
A	2018-03-26	21	78	6	72	-5.6	334	1	1.2	4.1	-9.1	63	1013.8	1	4
A	2018-03-26	24	78	6	72	-9.6	173	0	0.1	0.8	-12.1	90	1014.8	1	4
A	2018-02-11	5	170	13	157	-5.3	130	1	0.3	2	-4.9	99	1015.2	2	4
A	2018-02-11	19	170	13	157	-5.1	145	1	0.5	2	-4.8	95	1011.4	2	4
A	2018-02-11	23	170	13	157	-4.7	159	0	1.1	2.1	-5.9	98	1010.9	2	4
A	2018-02-14	1	170	13	157	-2.7	153	1	2.1	3.1	-5.1	98	1021.9	2	4
A	2018-02-21	18	170	13	157	-10.8	276	0	0	0.9	-9.6	92	1028.6	2	4
A	2018-02-24	1	170	13	157	-15	36	1	3.3	4.4	-22.9	92	1031.8	2	4
A	2018-02-25	22	170	13	157	-13.3	2	1	4.2	6	-20.1	94	1031.6	2	4
A	2018-03-02	17	170	13	157	-5.5	47	1	3.6	5.2	-9.4	55	1017.2	2	4
A	2018-03-10	9	133	10	123	-1	139	1	1.2	4	-3.1	95	1009.9	4	4
A	2018-03-25	9	80	6	74	0.9	240	0	4.1	8.4	-3.6	84	1001.9	2	4
B	2018-03-08	16	121	9	112	-2.1	85	0	3.5	6.6	-6	77	1005.4	2	4
B	2018-03-11	24	121	9	112	-1.6	60	0	1.5	2.4	-3.1	89	1011.7	3	4
B	2018-03-12	3	121	9	112	-2.1	79	0	2.3	3.8	-5	92	1010.4	2	4
B	2018-03-16	16	121	9	112	-5.5	20	0	2.9	8.7	-9.7	40	1023.2	1	4
B	2018-03-23	23	121	9	112	-6.9	338	0	0	0	-6.5	85	1008.6	1	4
B	2018-03-24	5	121	9	112	-10.6	151	0	0.6	1.1	-10.9	92	1009.1	1	4
B	2018-03-24	6	121	9	112	-9.9	151	0	0.8	1.7	-11.2	92	1009	3	4
B	2018-03-24	15	121	9	112	4.4	227	1	4.2	8.7	0.8	44	1006.2	3	4
B	2018-03-24	16	121	9	112	4.3	219	1	3.9	10	0.8	43	1005.9	3	4
B	2018-03-24	19	121	9	112	2.3	255	1	4.3	8.5	-0.4	56	1005.4	2	4
B	2018-03-24	21	121	9	112	0.9	245	1	3.5	9.5	-3	68	1005.1	2	4
B	2018-03-25	3	121	9	112	1.5	241	1	4.2	8	-2.6	69	1003.6	2	4
B	2018-03-26	2	121	9	112	1	242	1	4.1	8.2	-3.2	95	1003.6	2	4
B	2018-03-27	18	121	9	112	-2	8	0	1.6	4.3	-2.7	47	1015.8	3	4
B	2018-03-29	20	121	9	112	-1.5	59	0	1.1	3.1	-1.2	43	1016.3	1	4
B	2018-03-30	20	121	9	112	-1.4	67	0	2.6	4.7	-4.6	93	1011.1	2	4
B	2018-03-30	24	121	9	112	-2.1	65	0	1.9	4.3	-5.2	90	1011.1	2	4
B	2018-03-31	4	121	9	112	-2.3	63	0	2.2	4.9	-5.9	87	1010.7	2	4
B	2018-03-31	7	121	9	112	-2.5	73	0	2.1	5.5	-5.9	86	1010.5	2	4
B	2018-03-31	8	121	9	112	-2.4	67	0	2.4	5.5	-6	88	1010.5	2	4
B	2018-04-01	3	121	9	112	-0.4	55	0	1.8	3.5	-1.6	83	1011.8	2	4
B	2018-04-01	7	121	9	112	-0.7	98	0	4	8.6	-5	80	1010.3	2	4
B	2018-04-01	21	121	9	112	1.7	62	0	5.2	10.5	-3.1	71	1001.5	2	4
B	2018-04-02	11	121	9	112	0.5	34	0	1.3	4.2	-1.4	98	987.1	2	2
B	2018-04-03	9	121	9	112	-1	269	1	5	9.9	-6.3	81	1004.8	2	4
B	2018-04-03	16	121	9	112	4.1	240	1	4.7	9.1	0.6	41	1010	3	4
B	2018-04-03	18	121	9	112	4.6	252	1	2.8	5.7	2	32	1010.2	1	4
B	2018-04-04	24	121	9	112	6.4	141	0	2.3	4.9	3.7	94	1007.2	2	4
B	2018-04-07	8	121	9	112	0.3	287	1	2.8	5.9	-3	86	1023.2	1	4
B	2018-04-07	10	121	9	112	2.8	277	1	2.5	6.6	-2.6	69	1025.4	1	4
B	2018-04-07	17	121	9	112	8.5	253	1	3	6.5	6.4	37	1026.1	1	4
B	2018-04-07	19	121	9	112	6.2	238	1	2.4	5.6	5	41	1025.7	3	4
B	2018-04-07	22	121	9	112	1.5	181	1	0	1.1	2.4	63	1025	2	4
B	2018-04-07	24	121	9	112	2.7	168	1	1.4	3	1	55	1023.5	3	4
B	2018-04-08	2	121	9	112	3.6	175	1	1.9	4.1	1.4	52	1022.4	2	4
B	2018-04-08	14	121	9	112	12.1	210	1	2.4	4.8	10.5	45	1017.5	2	4
B	2018-04-08	22	121	9	112	7.1	146	0	0.2	1	8.1	69	1016	1	4
B	2018-04-09	7	121	9	112	8.8	211	1	1.6	4.6	8.2	79	1011.6	1	4
B	2018-04-09	20	121	9	112	15.2	298	1	1.3	3.6	18	60	1006.7	1	4
B	2018-04-10	7	121	9	112	1.4	33	0	3.1	8.6	-2	74	1012.8	2	4
B	2018-04-13	1	121	9	112	0.9	48	0	0.9	3.6	0.7	53	1027.5	1	4
B	2018-04-13	3	121	9	112	-1.3	29	0	0.8	2.3	-1.9	68	1027.9	1	4
B	2018-04-17	16	121	9	112	6.8	274	1	2.5	5.2	5.5	94	1014.8	2	1
B	2018-04-17	19	121	9	112	10.1	277	1	2.5	5.6	8.1	78	1015.1	2	1
B	2018-04-18	8	121	9	112	4.1	304	1	2.3	7.9	1.8	96	1018.2	2	4
B	2018-04-19	1	121	9	112	7.6	270	1	3.6	6.7	5.6	87	1020.3	2	1
B	2018-04-19	3	121	9	112	7.2	288	1	3.9	7.8	5.1	89	1020	2	4
B	2018-04-20	6	121	9	112	2.4	255	1	2.8	4.7	-0.3	94	1023.8	2	4
A	2018-04-09	20	108	8	100	16.9	311	1	2.9	5	16.3	59	1006.5	2	4
A	2018-04-11	12	108	8	100	5	76	1	3.9	7.4	0	43	1031.1	1	4
A	2018-04-12	24	108	8	100	2.4	53	1	1.3	2.3	-1.2	52	1027.5	1	4
A	2018-04-13	16	108	8	100	12.6	82	1	3.5	6.7	7.3	25	1028.3	1	4
A	2018-04-14	18	108	8	100	17.1	146	1	2.7	5.7	13.6	27	1022.2	1	4
A	2018-04-15	3	108	8	100	1.2	94	1	0.2	1.1	-0.7	91	1020.4	1	4
A	2018-04-15	5	108	8	100	-0.2	121	1	0	0.6	-1.6	95	1019.8	1	4
A	2018-04-16	9	108	8	100	11.4	103	1	2.3	3.5	9.3	88	1016.4	2	4
A	2018-04-16	16	108	8	100	18.5	207	0	2.9	7.5	15.6	48	1014.7	1	4
A	2018-04-17	8	108	8	100	9	334	1	3.2	4.6	7.1	100	1013.4	2	1
A	2018-04-18	10	108	8	100	4.6	312	1	4.8	8.2	-0.2	100	1017.9	2	4
A	2018-04-18	12	108	8	100	5.9	313	1	5.2	9.6	1.1	98	1019	2	4
A	2018-04-18	14	108	8	100	7.6	325	1	5.3	7.9	2.8	90	1019.6	2	4
A	2018-04-19	4	108	8	100	6.8	306	1	4.4	8.5	3.3	97	1018.5	2	4
A	2018-04-20	2	108	8	100	4	300	1	0.8	3.4	2.6	91	1023.8	1	4
A	2018-04-20	8	108	8	100	4.1	246	0	1	2	0.9	98	1022.4	3	4
A	2018-04-22	18	108	8	100	6.5	20	1	4.5	6.9	2.1	72	1013.8	2	4
A	2018-04-23	5	108	8	100	-1.6	308	1	0.3	1.4	-4	99	1018.3	1	4
A	2018-04-25	23	108	8	100	6	216	0	0.8	2	3.9	83	998	2	4
A	2018-04-26	17	108	8	100	6.1	290	0	1.6	10.6	1.3	92	1002.5	2	4
A	2018-04-27	9	108	8	100	4.9	214	0	1.9	4	2.2	100	1007.4	2	4
A	2018-04-27	12	108	8	100	8.1	224	0	3.1	6.7	4.1	87	1008.8	2	4
A	2018-04-28	10	108	8	100	5.7	224	0	2	4.7	2.6	99	1014.7	2	4
A	2018-05-01	21	108	8	100	10.5	233	0	1.2	4.1	9.9	82	1010.6	1	4
A	2018-03-22	1	95	7	88	-1.9	234	0	2.2	5.1	-6.6	80	1009	2	4
A	2018-03-22	2	95	7	88	-2.2	240	0	2.9	6.6	-6.7	86	1008.4	2	4
A	2018-03-22	4	95	7	88	-4	224	0	2.2	4.9	-8	92	1007.4	3	4
A	2018-03-22	5	95	7	88	-3	237	0	3.4	7.7	-8.1	92	1007	3	4
A	2018-03-22	15	95	7	88	1.7	243	0	3.9	10.1	-3.5	84	1001.5	2	4
A	2017-04-12	24	260	19	241	2.8	147	1	2.9	6.3	1.5	87	995.8	2	1
A	2017-04-21	8	260	19	241	0.5	220	0	2.9	6.7	-3	99	1005.4	2	3
A	2017-04-25	19	260	19	241	0.4	61	1	1.2	2.9	-0.4	97	999.8	2	1
A	2017-04-25	21	260	19	241	0.7	191	0	0.1	1.4	1.3	97	999	2	1
A	2017-04-26	1	260	19	241	0.6	255	0	2.2	4.3	-1.1	98	997.5	2	1
A	2018-03-21	20	96	7	89	-2.6	224	0	2.7	6.2	-7.4	50	1012.7	2	4
A	2018-03-21	21	96	7	89	-2.6	222	0	2.6	6.5	-7.6	53	1011.9	2	4
A	2018-03-27	16	69	5	64	-0.9	301	1	2.4	5.4	-6.6	30	1015.7	2	4
A	2018-03-27	17	69	5	64	-2.1	316	1	2.8	5.4	-6.7	37	1015.6	2	4
A	2018-03-06	5	166	12	154	-9	174	0	1	4.8	-11.8	73	1010.7	2	4
A	2018-03-06	6	166	12	154	-8.6	136	1	1.6	4.9	-11.8	70	1010.1	2	4
A	2018-03-06	18	166	12	154	-5.8	118	1	1.6	4.7	-7.8	66	1007.2	3	4
A	2018-03-06	20	166	12	154	-6.4	109	1	3.6	5.2	-11.8	71	1007.4	1	4
A	2018-03-05	6	168	12	156	-20.7	353	1	0.5	0.7	-21.2	86	1011.5	1	4
A	2018-03-13	14	112	8	104	3.7	167	0	2.9	6.3	1	100	994.4		4
A	2018-03-13	16	112	8	104	3.8	170	0	2.8	6.3	1	99	994	4	4
A	2018-02-03	6	170	12	158	-0.6	172	0	0.3	1.7	-0.5	100	1007.4	2	1
A	2018-02-06	9	170	12	158	-9.9	330	1	0.8	2.2	-10.5	96	1011.4	2	2
A	2018-02-07	12	170	12	158	-2.9	219	0	2.3	6.1	-6.8	98	1014.3	2	4
A	2018-02-08	14	170	12	158	-10.7	161	0	2.8	4.5	-15.1	88	1023.5	2	4
A	2018-02-09	22	170	12	158	-7	71	1	1.9	4.7	-11.1	98	1024.4	2	4
A	2018-02-10	12	170	12	158	-6.5	23	1	3.5	5.5	-12.2	97	1022.1	2	4
A	2018-02-10	20	170	12	158	-5.5	67	1	1.8	3.6	-8.7	98	1018.6	2	4
A	2018-02-12	11	170	12	158	-3.3	165	0	3.3	6.7	-8.2	92	1011.6	2	4
A	2018-02-12	13	170	12	158	-2.9	163	0	3.5	7.9	-7.9	88	1011.8	2	4
A	2018-02-14	2	170	12	158	-3.3	154	1	2.3	3.7	-6.1	100	1022.3	2	4
A	2018-02-14	3	170	12	158	-3.6	188	0	0.1	3.3	-5.2	100	1022.6	2	4
A	2018-02-14	4	170	12	158	-3	162	0	1.3	2.1	-4.1	100	1022.9	2	4
A	2018-02-14	5	170	12	158	-2.8	150	1	1.4	2.7	-4.8	100	1023.1	2	4
A	2018-02-18	17	170	12	158	-5.9	350	1	2.3	4.1	-10.2	89	1022.9	2	4
A	2018-02-20	2	170	12	158	-16.9	348	1	1.9	2.5	-19.2	92	1026.1	4	4
A	2018-02-22	19	170	12	158	-18.5	322	1	0.4	1.1	-17.3	91	1030.9	2	4
A	2018-02-24	7	170	12	158	-20.8	20	1	0.7	1.6	-23.7	86	1034.7	2	4
A	2018-03-03	21	170	12	158	-12.7	45	1	1.1	2.7	-18	95	1009.4	1	4
A	2018-01-26	2	270	19	251	3.5	221	0	3.4	8.4	0.4	93	1012.2	2	4
A	2018-01-26	4	270	19	251	3.2	224	0	3.2	7.4	0.5	94	1013.3	2	4
A	2017-03-31	11	260	18	242	0.1	105	1	2.9	4.6	-3.2	96	1013.5	2	2
A	2017-04-06	10	260	18	242	2.7	351	1	2.1	4.5	-0.2	98	1006.3	4	4
A	2017-04-10	23	260	18	242	8.1	239	0	3.8	13.6	6.5	92	996.7	2	1
A	2018-03-09	8	145	10	135	-1.5	162	0	3	5.1	-5.4	100	1006.8	2	4
A	2018-03-18	1	103	7	96	-6.4	260	0	2.3	5.5	-10.4	73	1023.2	1	4
A	2018-03-18	2	103	7	96	-7.1	264	0	2.2	5.2	-11.5	77	1023	1	4
A	2018-03-10	8	133	9	124	-1.4	136	1	0.9	3.3	-2.8	97	1009.5	2	4
B	2018-03-06	15	121	8	113	-3	73	0	3.6	6.7	-8.2	57	1005.7	2	4
B	2018-03-07	6	121	8	113	-10.3	59	0	1.8	3.1	-14	84	1006.4	1	4
B	2018-03-08	18	121	8	113	-1.9	115	0	2.4	5.8	-5.1	95	1005.3	2	2
B	2018-03-08	21	121	8	113	-2	120	0	2.3	6.1	-5.4	95	1005.8	2	2
B	2018-03-09	5	121	8	113	-1.5	142	0	1.6	3.9	-3.9	96	1005.7	2	2
B	2018-03-10	24	121	8	113	0.2	143	0	0.6	1.5	0.8	96	1012.5	4	4
B	2018-03-11	3	121	8	113	-0.2	135	0	0.5	1.4	0.9	96	1012.5	2	4
B	2018-03-11	10	121	8	113	0.7	136	0	2	3.2	-1.6	92	1013.2	2	4
B	2018-03-12	2	121	8	113	-2.2	65	0	1.9	3	-4.3	90	1011.2	2	4
B	2018-03-12	4	121	8	113	-2.2	61	0	2	4.1	-5.3	91	1009.7	2	4
B	2018-03-12	5	121	8	113	-2	62	0	2.7	4.2	-5.4	91	1009.4	2	4
B	2018-03-12	9	121	8	113	-0.7	94	0	3.5	6	-4.6	89	1007.9	2	4
B	2018-03-15	17	121	8	113	-3.8	340	0	2.3	6.8	-7.3	39	1017.2	1	4
B	2018-03-17	2	121	8	113	-12.3	329	1	0.4	1.5	-12.1	85	1026.2	1	4
B	2018-03-18	9	121	8	113	-3.7	243	1	4.8	9.3	-8.1	71	1020.4	1	4
B	2018-03-20	11	121	8	113	0.1	227	1	2.5	5.6	-3.4	89	1007.3	2	4
B	2018-03-22	12	121	8	113	1.2	235	1	4.5	9.1	-3.1	78	1004.2	2	4
B	2018-03-23	24	121	8	113	-8.4	315	1	0	1	-7.5	87	1008.8	1	4
B	2018-03-24	2	121	8	113	-10.1	279	1	0.3	0.9	-9.2	91	1009.2	1	4
B	2018-03-24	14	121	8	113	3.5	215	1	3.3	7.5	0	47	1006.8	2	4
B	2018-03-24	22	121	8	113	0.9	242	1	4.2	9.4	-3.2	69	1005	2	4
B	2018-03-25	6	121	8	113	1.3	238	1	4.3	9.5	-3.1	77	1003.2	2	4
B	2018-03-25	7	121	8	113	1.1	229	1	4	8.8	-3	79	1002.8	2	4
B	2018-03-25	24	121	8	113	1.2	254	1	4.8	9.7	-3.1	91	1003.7	2	4
B	2018-03-26	6	121	8	113	0.6	245	1	2.8	6.4	-2.7	94	1003.4	2	4
B	2018-03-26	8	121	8	113	0.2	305	1	0.7	4.4	-0.7	96	1004.2	2	4
B	2018-03-26	18	121	8	113	-1.4	28	0	2.2	7.4	-4.5	38	1011.7	1	4
B	2018-03-26	20	121	8	113	-4	0	0	1	2.8	-4.2	45	1013.3	1	4
B	2018-03-26	21	121	8	113	-6	6	0	0.6	3.6	-5.9	49	1014.1	1	4
B	2018-03-26	23	121	8	113	-7.9	330	1	0.4	0.9	-7.2	62	1014.8	1	4
B	2018-03-27	4	121	8	113	-9.1	330	1	0.4	1.8	-8.9	76	1015.9	1	4
B	2018-03-28	2	121	8	113	-8.7	318	1	0	0.6	-8.9	68	1016.9	1	4
B	2018-03-30	4	121	8	113	-8.6	60	0	1.3	2.1	-10.9	81	1016.2	1	4
B	2018-03-30	21	121	8	113	-1.4	94	0	2.5	4.7	-4.7	91	1011.2	2	4
B	2018-03-31	3	121	8	113	-2.3	74	0	3.3	6.4	-6	84	1010.8	2	4
B	2018-03-31	6	121	8	113	-2.4	71	0	2.4	5.7	-5.9	85	1010.6	2	4
B	2018-03-31	20	121	8	113	0.5	101	0	1.2	3.6	-1.2	74	1011.5	2	4
B	2018-03-31	21	121	8	113	0.4	115	0	1.7	4.1	-0.9	77	1011.5	2	4
B	2018-03-31	23	121	8	113	0.3	110	0	1.6	5	-2.3	81	1012.1	2	4
B	2018-04-01	9	121	8	113	-0.6	91	0	3.2	7.9	-5.1	79	1010.3	2	4
B	2018-04-01	15	121	8	113	2.5	72	0	5.7	10	-2.2	66	1007	3	4
B	2018-04-03	15	121	8	113	3.8	260	1	4.3	8.8	0.2	45	1009.5	1	4
B	2018-04-04	1	121	8	113	-3.6	58	0	1.1	1.4	-4	83	1011.8	2	4
B	2018-04-04	5	121	8	113	-0.4	74	0	1.4	2.7	-1.7	69	1011.6	2	4
B	2018-04-04	6	121	8	113	-0.4	77	0	1.7	2.8	-2.2	74	1011.7	2	4
B	2018-04-04	11	121	8	113	3.3	141	0	2.7	5.3	0.8	80	1011.7	2	4
B	2018-04-04	17	121	8	113	6.1	144	0	2.3	5.2	4.4	80	1010	2	4
B	2018-04-04	18	121	8	113	5.9	121	0	1.6	4.2	4.8	82	1009.7	2	4
B	2018-04-05	2	121	8	113	6.2	146	0	0.8	3.5	6.2	89	1007	1	4
B	2018-04-05	10	121	8	113	8.5	126	0	1.3	3.2	7.7	82	1005.5	1	4
B	2018-04-05	13	121	8	113	12.2	140	0	2.3	5.3	10.6	69	1004.6	3	4
B	2018-04-06	3	121	8	113	6.5	233	1	4.3	8.7	4.5	91	1004.9	2	4
B	2018-04-06	11	121	8	113	2.6	242	1	5.1	14.2	-0.7	87	1004.5	2	1
B	2018-04-07	9	121	8	113	1.4	297	1	2.4	7.2	-2.6	78	1024.5	1	4
B	2018-04-07	20	121	8	113	4.7	240	1	1.8	4.4	3.9	49	1025.4	3	4
B	2018-04-08	1	121	8	113	3.1	164	1	1.9	4.1	1	52	1023	2	4
B	2018-04-08	3	121	8	113	3.9	180	1	2.2	5.4	1.8	52	1021.7	2	4
B	2018-04-09	4	121	8	113	10.6	202	1	3.5	7.1	9.2	72	1012.9	1	4
B	2018-04-09	5	121	8	113	9.6	212	1	1.4	5.7	9.1	76	1012.5	1	4
B	2018-04-09	8	121	8	113	10.1	209	1	2	4.5	8.7	74	1011.3	1	4
B	2018-04-09	23	121	8	113	10.1	239	1	0.6	1.2	10	77	1006.7	3	4
B	2018-04-09	24	121	8	113	7.8	10	0	0	1.1	8.7	88	1006.8	2	4
B	2018-04-10	1	121	8	113	7.6	343	0	1.5	3.6	7.5	93	1006.9	1	4
B	2018-04-12	5	121	8	113	-1.9	45	0	1	2.8	-3.7	71	1028.2	1	4
B	2018-04-12	21	121	8	113	5.1	60	0	0.8	2.6	6.1	46	1026.3	1	4
B	2018-04-13	4	121	8	113	-1.7	35	0	0.9	2.7	-2.5	67	1028.2	1	4
B	2018-04-15	8	121	8	113	9	204	1	0.6	1.8	8.9	57	1018.9	2	4
B	2018-04-17	3	121	8	113	9.8	332	1	0	0.7	9.7	92	1013.2	2	1
B	2018-04-18	15	121	8	113	14.4	292	1	3.2	9.5	11.5	57	1020.1	3	1
B	2018-04-21	3	121	8	113	10.6	228	1	4	9.6	8.8	87	1003.1	1	1
B	2018-04-21	4	121	8	113	10.2	238	1	2.9	7.1	8.8	89	1001.7	2	1
B	2018-04-23	12	121	8	113	7.1	113	0	2.1	5.5	4.7	55	1016.9	1	4
A	2018-03-17	23	106	7	99	-5.3	276	0	2.7	4.9	-10.3	66	1023.9	2	4
A	2018-03-23	14	91	6	85	-1.6	332	1	4	6.8	-7.2	70	1005.6	2	4
A	2018-03-23	22	91	6	85	-7.6	5	1	1.1	1.4	-10.3	95	1008.9	2	4
A	2018-03-05	5	168	11	157	-20.8	341	1	0.1	0.5	-20.5	86	1011.4	1	4
A	2018-03-05	23	168	11	157	-8.8	135	1	1.6	4.2	-10.5	72	1012.2	2	4
A	2018-03-15	12	107	7	100	-5	351	1	5.9	9.2	-12.1	64	1016.5	3	4
A	2017-04-05	10	260	17	243	8.4	219	0	3.8	7.7	5.3	72	1010.8	1	4
A	2017-04-22	6	260	17	243	0.2	294	0	1.7	4.8	-1.9	97	989.1	2	2
A	2017-04-22	21	260	17	243	3	308	1	2.9	8.8	-0.1	83	994	2	1
A	2017-04-23	6	260	17	243	1.7	298	1	3	5.4	-1.4	92	998.1	2	4
A	2017-04-23	9	260	17	243	2.2	309	1	4.4	7.7	-2.1	90	1000	2	4
A	2018-03-08	18	154	10	144	-2.3	144	1	2.5	6.5	-5.8	98	1006.4	2	2
A	2018-04-07	10	108	7	101	3.1	319	1	5.1	8.4	-3.4	69	1024.2	1	4
A	2018-04-09	4	108	7	101	3.6	183	0	0.6	2.9	3.5	95	1013.3	1	4
A	2018-04-11	10	108	7	101	3.5	110	1	3.5	6.7	-1.7	53	1030.9	1	4
A	2018-04-12	8	108	7	101	0.2	333	1	0.3	1.4	-4.2	93	1028.8	1	4
A	2018-04-12	16	108	7	101	9.9	67	1	3	8.7	5.4	31	1027.5	1	4
A	2018-04-13	9	108	7	101	5.3	81	1	2.2	3.7	0.3	48	1029	1	4
A	2018-04-13	12	108	7	101	11.1	79	1	3	5.6	5.5	31	1029	1	4
A	2018-04-13	23	108	7	101	4.6	93	1	2	3.9	1.1	54	1027.6	1	4
A	2018-04-14	2	108	7	101	2.8	134	1	1.1	2.8	-0.5	57	1028.5	1	4
A	2018-04-14	24	108	7	101	4	137	1	0.2	1.3	2.1	78	1021.2	1	4
A	2018-04-15	24	108	7	101	5.9	115	1	0.1	1	4.9	97	1019	2	4
A	2018-04-16	6	108	7	101	7.3	179	0	1.2	1.9	5.7	97	1016.9	3	4
A	2018-04-17	10	108	7	101	9.1	344	1	2.3	3	7.3	100	1013.4	2	1
A	2018-04-18	16	108	7	101	9.7	313	1	4.9	10	5.1	82	1019.9	2	4
A	2018-04-18	21	108	7	101	10.1	307	1	3.8	6.3	7.9	69	1019.7	2	4
A	2018-04-19	2	108	7	101	7.1	297	1	3.3	7.3	3.8	97	1019.1	3	4
A	2018-04-19	3	108	7	101	7.2	295	1	3.7	7.4	4	97	1018.8	2	4
A	2018-04-19	12	108	7	101	7.8	343	1	5.2	9.4	2.8	93	1021	2	4
A	2018-04-19	19	108	7	101	12.9	343	1	4	9.6	7.9	61	1022.7	1	4
A	2018-04-19	22	108	7	101	8.8	294	0	1.8	4.5	6.7	73	1023.5	1	4
A	2018-04-20	9	108	7	101	5.5	243	0	1.4	2.8	2.5	90	1022.2	2	4
A	2018-04-21	2	108	7	101	8.9	224	0	2.3	6.8	6.7	93	1004.1	3	4
A	2018-04-21	13	108	7	101	7.7	332	1	9.4	16.5	-0.8	81	1000.3	2	4
A	2018-04-22	15	108	7	101	6.9	30	1	3.7	6.2	2.5	77	1012.1	2	4
A	2018-04-22	21	108	7	101	3.4	49	1	4	6.9	0.8	71	1015.8	3	4
A	2018-04-23	2	108	7	101	-2.2	334	1	0.5	1.3	-4.4	98	1017.9	3	4
A	2018-04-23	3	108	7	101	-2.6	28	1	0.4	0.7	-4.9	99	1018	1	4
A	2018-04-23	16	108	7	101	9.3	168	0	2.7	5.2	5.1	41	1014.9	1	4
A	2018-04-23	22	108	7	101	3.6	146	1	0.7	4	0.9	64	1011.2	1	4
A	2018-04-26	15	108	7	101	9.7	232	0	3.2	6.6	6.2	77	1000.7	2	4
A	2018-04-27	15	108	7	101	6.8	225	0	1.2	5.6	3.9	98	1010	2	1
A	2018-04-28	9	108	7	101	4.8	245	0	2.4	5.1	1.9	100	1014.5	2	1
A	2018-04-28	18	108	7	101	11.5	296	1	2.8	7.3	8.5	63	1014.6	3	4
A	2018-04-29	11	108	7	101	12	165	0	3.4	5.3	8.4	63	1015.6	1	4
A	2018-04-29	15	108	7	101	11.4	123	1	0.4	3.8	11	84	1013.7	2	1
A	2018-05-03	7	108	7	101	4.4	194	0	1.5	2.2	0.9	100	1020.5	2	4
A	2018-05-03	8	108	7	101	6.4	203	0	1.4	3.9	2.9	97	1020.9	1	4
A	2018-02-10	21	170	11	159	-5.4	68	1	1.8	3.2	-8.4	98	1018.2	2	4
A	2018-02-11	8	170	11	159	-5.5	108	1	1.9	2.9	-7.1	98	1014.3	2	4
A	2018-02-14	24	170	11	159	-11.6	127	1	0.8	1.9	-13.8	95	1029.6	2	4
A	2018-02-15	1	170	11	159	-14.2	49	1	0.1	1.5	-11.6	93	1030.2	3	4
A	2018-02-17	11	170	11	159	-6.2	48	1	2.7	3.8	-10.4	97	1020.1	2	4
A	2018-02-21	19	170	11	159	-15.2	126	1	0.2	0.6	-13	94	1029.1	2	4
A	2018-02-22	2	170	11	159	-17.2	23	1	0	0.6	-17.7	89	1031.5	2	4
A	2018-02-26	8	170	11	159	-15.1	320	1	0.6	1.5	-17.8	91	1031.2	2	4
A	2018-02-27	14	170	11	159	-15.5	82	1	6.6	10.6	-24.9	60	1042	2	4
A	2018-04-05	14	109	7	102	12.2	145	1	1.3	5.4	9.1	74	1004.8	3	4
A	2018-03-26	8	78	5	73	-1.1	29	1	5.4	7.8	-3.5	100	1004.3	2	2
A	2018-03-26	22	78	5	73	-7.3	274	0	0.2	1.5	-10.3	75	1014.3	1	4
A	2018-03-22	6	95	6	89	-2.7	233	0	2.6	6.8	-7.4	95	1006.3	2	4
A	2018-03-22	16	95	6	89	1.6	233	0	4.5	8.8	-3.3	83	1000.7	2	4
A	2018-02-02	9	270	17	253	-1.4	173	0	1.4	2.6	-3.6	100	1004.4	2	4
A	2018-03-21	14	96	6	90	-3.1	286	0	3	5.8	-8.2	58	1015.7	1	4
A	2018-03-21	15	96	6	90	-2.2	275	0	1.8	5.7	-7.3	46	1015.1	1	4
A	2018-03-21	18	96	6	90	-2.1	223	0	2.2	6.1	-6.8	50	1013.9	2	4
A	2018-03-21	23	96	6	90	-2.6	222	0	1.8	5.3	-6.9	62	1010.5	2	4
A	2018-03-25	2	80	5	75	1.5	243	0	3.5	9.1	-3.7	71	1002.5	2	4
A	2018-03-25	8	80	5	75	1	237	0	4	8.3	-3.6	91	1001.9	2	4
A	2018-03-11	8	129	8	121	-0.3	156	0	1.4	2.7	-1.8	99	1013.3	2	4
A	2018-03-11	22	129	8	121	-1.5	154	1	1.5	3.5	-3.3	91	1012.9	2	4
A	2017-04-02	14	260	16	244	14.4	256	0	4.8	9.9	12.5	60	1011.3	1	4
A	2017-04-13	5	260	16	244	2	143	1	1.3	3.2	1	96	991.7	2	1
A	2017-04-21	3	260	16	244	0.3	219	0	3.4	9.9	-3.4	97	1011.9	2	2
A	2017-04-22	24	260	16	244	0.4	288	0	1.4	4.7	-1.9	92	995.8	1	4
A	2017-04-23	4	260	16	244	1.2	315	1	3.5	6	-2.6	95	997.3	2	4
A	2017-04-23	5	260	16	244	1.5	316	1	3.3	6.1	-2.4	93	997.7	2	4
A	2017-04-23	8	260	16	244	1.9	305	1	4.3	7.3	-2	91	999.4	2	4
A	2017-04-23	22	260	16	244	1.6	264	0	1.7	3.8	0.4	77	1006.8	2	4
A	2017-04-26	5	260	16	244	0.9	242	0	2.6	7.1	-2.3	94	999	2	4
A	2018-03-06	19	166	10	156	-6.9	102	1	2.9	4.4	-10.5	72	1007.3	1	4
A	2018-03-10	10	133	8	125	-0.9	141	1	1.2	3.6	-2.7	95	1010.1	2	4
A	2018-03-10	20	133	8	125	-0.1	154	1	1.6	3.5	-1.2	96	1012.4	2	4
A	2018-03-10	22	133	8	125	-0.1	154	1	1.9	3.9	-2.6	95	1012.6	2	4
A	2018-03-12	14	117	7	110	2.1	136	1	2	5.9	-0.1	86	1005.7	2	4
A	2018-01-29	7	270	16	254	-0.5	22	1	1.4	2.6	-2.1	100	1003.2	4	2
A	2018-02-07	14	170	10	160	-2.8	217	0	3.2	9.3	-7.1	97	1015	2	2
A	2018-02-11	6	170	10	160	-5.2	121	1	0.8	2.2	-5.3	99	1014.9	2	4
A	2018-02-11	20	170	10	160	-5.6	147	1	0.6	1.6	-5.2	97	1011.2	2	4
A	2018-02-11	22	170	10	160	-4.6	156	0	1.5	2.6	-6	98	1010.9	2	4
A	2018-02-13	8	170	10	160	-1.3	170	0	2.3	4.9	-4.6	96	1016.1	2	4
A	2018-02-14	22	170	10	160	-11.4	117	1	0.6	1.2	-11	96	1029.6	2	4
A	2018-02-16	9	170	10	160	-7.4	166	0	1.5	3.1	-10.3	97	1024.5	2	4
A	2018-02-20	3	170	10	160	-16	349	1	2	3.3	-21.6	92	1026.3	4	4
A	2018-02-23	22	170	10	160	-16.2	352	1	1.4	2.1	-21.1	91	1030.5	2	4
A	2018-02-24	17	170	10	160	-14.8	0	1	4.2	5.7	-21.5	80	1035.4	2	4
A	2018-03-02	9	170	10	160	-13.6	69	1	2.7	5.1	-19.5	83	1022.4	1	4
A	2018-03-18	8	103	6	97	-6.9	251	0	2.7	6.3	-12.1	86	1019.1	3	4
A	2018-03-18	22	103	6	97	-1	260	0	3.2	7.7	-5.7	73	1013.2	1	4
A	2018-03-27	11	69	4	65	-3.3	346	1	2.3	4.4	-7.5	66	1016.7	1	4
A	2018-03-27	12	69	4	65	-2.7	348	1	3.9	5.5	-8.5	54	1016.7	3	4
A	2018-03-27	13	69	4	65	-2.3	336	1	3.7	6.8	-8.4	49	1016.5	2	4
A	2018-03-27	15	69	4	65	-1.4	319	1	3.8	5.7	-6.8	45	1016.1	2	4
B	2018-03-07	10	121	7	114	-7.3	58	0	2.5	4.3	-12.6	74	1006.5	1	4
B	2018-03-08	7	121	7	114	-4.1	67	0	2.8	5.8	-8.1	72	1005.2	2	4
B	2018-03-10	23	121	7	114	0.4	172	1	0.7	2.3	-0.3	96	1012.4	2	4
B	2018-03-11	16	121	7	114	2.1	139	0	1.5	3.9	0.6	82	1012.3	2	1
B	2018-03-13	7	121	7	114	2.9	156	0	2.9	6.4	0.4	96	994.5	4	4
B	2018-03-13	16	121	7	114	3.7	147	0	2.5	7.2	1.1	93	993.2	2	4
B	2018-03-16	21	121	7	114	-10.8	331	1	0.4	2.4	-10.7	67	1025.2	1	4
B	2018-03-20	12	121	7	114	0.5	236	1	2.4	5.6	-2.9	77	1007.6	2	4
B	2018-03-22	16	121	7	114	1.2	234	1	4.6	11.6	-3.5	81	1002	2	4
B	2018-03-24	8	121	7	114	-6	199	1	2	4.3	-9.6	87	1009	3	4
B	2018-03-24	17	121	7	114	3.8	219	1	3.3	8.7	0.7	47	1005.6	3	4
B	2018-03-25	8	121	7	114	1	230	1	3.5	9	-3	82	1003	2	4
B	2018-03-25	11	121	7	114	1.5	236	1	4.8	9.5	-2.7	88	1002.9	2	4
B	2018-03-26	1	121	7	114	0.8	248	1	3.9	9.1	-3.3	94	1003.8	2	4
B	2018-03-26	9	121	7	114	0.1	335	1	0.7	2.7	0.4	96	1004.6	4	4
B	2018-03-26	14	121	7	114	-2.7	22	0	2.7	6.8	-6	82	1009.3	2	4
B	2018-03-26	17	121	7	114	-1.1	25	0	2.6	5.7	-4.5	43	1011.3	3	4
B	2018-03-27	3	121	7	114	-8.5	330	1	0.4	1.9	-8.1	71	1015.7	1	4
B	2018-03-27	21	121	7	114	-4.4	244	1	0.6	1.2	-4.3	65	1016.3	2	4
B	2018-03-28	4	121	7	114	-9.4	239	1	1	1.5	-10.1	75	1016.9	1	4
B	2018-03-29	2	121	7	114	-5.9	236	1	1.1	2	-7.2	79	1017.4	1	4
B	2018-03-29	3	121	7	114	-6.9	238	1	0.9	1.4	-7.3	84	1017.7	1	4
B	2018-03-29	13	121	7	114	1.2	195	1	1.1	3.5	-0.2	36	1018.5	1	4
B	2018-03-30	3	121	7	114	-7.7	61	0	1.2	1.9	-9.3	76	1016.5	1	4
B	2018-03-30	5	121	7	114	-8.3	61	0	1.2	2.1	-11	78	1015.7	1	4
B	2018-03-30	16	121	7	114	-0.5	111	0	2.1	5.8	-3.3	82	1011.7	2	4
B	2018-03-30	19	121	7	114	-1.3	87	0	2.4	5	-4.2	91	1011.1	2	2
B	2018-03-30	23	121	7	114	-2	72	0	2.5	4.4	-4.9	89	1011	2	4
B	2018-03-31	16	121	7	114	1.2	95	0	1.5	3.4	-0.4	73	1011.8	2	4
B	2018-03-31	24	121	7	114	-0.4	100	0	0.9	3.4	-1.6	82	1011.8	2	4
B	2018-04-01	4	121	7	114	-0.5	65	0	2.8	5.2	-3.4	81	1011.2	2	4
B	2018-04-01	5	121	7	114	-0.5	75	0	3	5.5	-3.9	79	1011	2	4
B	2018-04-01	20	121	7	114	1.6	66	0	5	11.5	-3.3	71	1002.5	2	4
B	2018-04-02	10	121	7	114	0.2	38	0	1.6	3.8	-1.7	98	987.5	2	2
B	2018-04-02	16	121	7	114	1	252	1	2.5	4.4	-0.7	98	987.9	2	1
B	2018-04-03	19	121	7	114	3.9	250	1	2	5.6	1.9	32	1010.3	1	4
B	2018-04-04	4	121	7	114	-0.8	61	0	1.2	2	-1.5	69	1011.6	2	4
B	2018-04-04	9	121	7	114	1.8	120	0	1	3.9	-0.3	79	1011.5	2	4
B	2018-04-05	19	121	7	114	8.4	132	0	1.1	4.5	8	95	1002.9	2	4
B	2018-04-06	2	121	7	114	7.5	224	1	4.3	7.4	5.4	94	1004.5	2	4
B	2018-04-06	15	121	7	114	4.8	211	1	4.4	9.5	0.9	62	1004.4	2	4
B	2018-04-06	19	121	7	114	1	247	1	5	10	-3.2	94	1004.9	2	2
B	2018-04-07	21	121	7	114	3.6	231	1	1	2.7	3.4	54	1025.1	3	4
B	2018-04-08	5	121	7	114	4.3	177	1	2.2	4	2.3	53	1020.1	2	4
B	2018-04-08	21	121	7	114	9.5	139	0	0.7	1.6	12.2	60	1016	1	4
B	2018-04-08	24	121	7	114	11.7	198	1	2.5	4.8	10.1	65	1014.9	1	4
B	2018-04-09	3	121	7	114	10.5	199	1	2.3	3.8	9.4	73	1013.6	1	4
B	2018-04-09	9	121	7	114	11.7	211	1	2.3	5	10.1	68	1011.1	1	4
B	2018-04-09	10	121	7	114	13.3	205	1	3.2	6	11.5	64	1010.6	1	4
B	2018-04-09	19	121	7	114	19.3	305	1	1.4	6.3	21.2	48	1006.1	1	4
B	2018-04-11	4	121	7	114	-0.7	46	0	2.7	5	-4	75	1027.8	1	4
B	2018-04-11	23	121	7	114	1.9	47	0	1.6	3.1	0.7	48	1027.9	1	4
B	2018-04-12	1	121	7	114	0.7	64	0	1.7	3.7	-0.8	56	1028.3	1	4
B	2018-04-12	2	121	7	114	-2	47	0	0.7	2.9	-1.6	67	1028.4	1	4
B	2018-04-12	3	121	7	114	-1.4	52	0	1.4	2.2	-3.2	66	1028.2	1	4
B	2018-04-12	11	121	7	114	6.1	61	0	2.8	4.4	3.8	43	1028.3	1	4
B	2018-04-12	17	121	7	114	11.2	103	0	2.4	6.5	9.9	26	1026.2	1	4
B	2018-04-12	22	121	7	114	2.3	33	0	0.8	2.2	3.4	51	1026.5	1	4
B	2018-04-13	16	121	7	114	13.7	76	0	3.4	6.3	13.1	22	1027.3	1	4
B	2018-04-15	6	121	7	114	3.2	239	1	0.3	1.5	3	67	1019	1	4
B	2018-04-15	19	121	7	114	17.1	268	1	2	4.9	17.5	48	1018.4	1	4
B	2018-04-16	7	121	7	114	8	147	0	0.1	0.7	7.8	84	1016.5	2	4
B	2018-04-16	15	121	7	114	17.2	161	1	3.4	7.6	17.4	50	1014.8	3	4
B	2018-04-17	8	121	7	114	8.9	346	0	0.6	3.9	9.2	96	1013.3	2	1
B	2018-04-17	9	121	7	114	9	341	0	0.8	3	9.9	96	1013.4	2	4
B	2018-04-17	13	121	7	114	8.4	320	1	1.1	5.4	7.6	95	1014.1	2	1
B	2018-04-18	14	121	7	114	12.1	304	1	2.6	8	8.8	63	1019.8	1	4
B	2018-04-18	23	121	7	114	7.8	282	1	3.1	7.4	6.2	82	1020.4	2	1
B	2018-04-19	2	121	7	114	7.3	290	1	2.9	7.7	5.2	91	1020.3	2	1
B	2018-04-19	7	121	7	114	5.7	291	1	2.7	7.6	3.6	90	1019.1	2	4
B	2018-04-20	1	121	7	114	5	276	1	1.9	4.7	4.1	83	1024.6	1	1
B	2018-04-20	22	121	7	114	10.7	248	1	3.7	11.6	9.2	80	1011	1	1
B	2018-04-21	1	121	7	114	11	228	1	3.7	9	9	82	1006.7	1	4
B	2018-04-21	8	121	7	114	7.9	260	1	4.9	9.2	5.1	89	997.6	2	4
B	2018-04-22	3	121	7	114	5	265	1	3.3	6.9	2.5	72	1007.5	3	4
A	2017-04-02	13	260	15	245	12.5	268	0	3.4	7.4	10.1	69	1011.5	2	4
A	2017-04-05	12	260	15	245	11.4	240	0	4.4	11.3	7.6	56	1009.3	3	4
A	2017-04-13	14	260	15	245	1.2	355	1	6.5	9.7	-3.9	91	994	2	2
A	2018-03-17	9	106	6	100	-8.8	351	1	3.1	4.2	-15	91	1027.1	2	4
A	2018-03-17	15	106	6	100	-4	351	1	4.8	7.9	-10.7	53	1026.2	3	4
A	2018-03-17	16	106	6	100	-4.2	356	1	4.7	7.4	-10.6	54	1025.7	3	4
A	2018-03-17	22	106	6	100	-5.5	277	0	2.1	4.2	-10.3	62	1024.4	2	4
A	2018-03-17	24	106	6	100	-5.4	278	0	2.2	5	-10	69	1023.5	3	4
A	2018-03-15	11	107	6	101	-5.8	344	1	5.5	9.5	-13	71	1016.3	2	4
A	2018-03-15	15	107	6	101	-4.9	356	1	7.7	11.4	-11.8	43	1016.4	3	4
A	2018-01-30	9	270	15	255	-2.3	44	1	2.9	6	-5.8	100	996.9	2	4
A	2018-02-02	3	270	15	255	0.2	172	0	1.2	2.7	-0.8	100	1003.5	2	2
A	2018-04-08	13	108	6	102	10.5	226	0	2.7	6.4	5.9	52	1017.6	2	4
A	2018-04-08	19	108	6	102	11.4	154	1	1.1	1.6	10.2	59	1016.4	3	4
A	2018-04-09	15	108	6	102	20.3	224	0	3.9	7.6	17.4	9	1007.7	1	4
A	2018-04-09	18	108	6	102	20.8	247	0	2.4	6	19.1	45	1006.1	3	4
A	2018-04-09	24	108	6	102	8.9	28	1	4.2	6.1	8	77	1007.2	1	4
A	2018-04-10	14	108	6	102	2.9	20	1	5.4	7.8	-2.8	70	1019.8	2	4
A	2018-04-11	16	108	6	102	7.6	79	1	4	6.8	2.2	32	1029.4	1	4
A	2018-04-11	20	108	6	102	5.7	70	1	1.3	4.3	2.7	38	1028.1	1	4
A	2018-04-12	9	108	6	102	3.1	117	1	1.6	2.7	-1.4	56	1028.5	1	4
A	2018-04-12	12	108	6	102	8.1	75	1	2.5	5.4	2.9	36	1028.7	1	4
A	2018-04-12	14	108	6	102	10.2	107	1	1.5	5.5	5.4	30	1028.2	1	4
A	2018-04-12	15	108	6	102	10	72	1	2.8	5.1	5.7	33	1027.9	1	4
A	2018-04-13	10	108	6	102	7.7	79	1	2	3.7	2.4	42	1029	1	4
A	2018-04-13	21	108	6	102	6	81	1	1.4	2.4	4.4	49	1027.5	1	4
A	2018-04-14	21	108	6	102	9.9	138	1	0.9	2.2	8.3	45	1021.8	1	4
A	2018-04-15	14	108	6	102	14.7	183	0	1.5	3.2	13.6	67	1019.3	2	4
A	2018-04-15	17	108	6	102	16.1	95	1	1.1	4.2	15.1	69	1018.8	2	4
A	2018-04-15	21	108	6	102	11.1	228	0	0.1	2.1	12.2	71	1018.8	1	4
A	2018-04-16	1	108	6	102	5.9	120	1	0.1	1.1	4.3	97	1019	2	4
A	2018-04-16	2	108	6	102	6.1	53	1	0.2	1.9	4.8	98	1018.5	2	4
A	2018-04-16	5	108	6	102	6.8	259	0	0	1.2	5.7	97	1017.3	2	4
A	2018-04-16	8	108	6	102	9.7	45	1	2.2	4.2	7.2	93	1016.7	2	4
A	2018-04-16	15	108	6	102	19.3	199	0	3.6	9.5	16.6	45	1014.8	3	4
A	2018-04-17	5	108	6	102	9.4	240	0	0.9	2.6	8.4	100	1012.8	2	1
A	2018-04-17	9	108	6	102	9	8	1	1.9	3	7.5	100	1013.4	2	1
A	2018-04-19	11	108	6	102	7.3	336	1	5.8	9.6	2.2	97	1020.2	2	4
A	2018-04-19	24	108	6	102	6.9	303	1	2.5	5.7	4.4	82	1023.8	1	4
A	2018-04-20	1	108	6	102	5.5	317	1	2.2	3.6	3.5	88	1024	1	4
A	2018-04-20	7	108	6	102	1.8	196	0	0.6	1.6	-0.8	100	1022.8	1	4
A	2018-04-21	7	108	6	102	8.7	269	0	3.6	7.8	6.6	97	996.7	2	4
A	2018-04-21	8	108	6	102	8.6	257	0	2.9	7.4	6	97	995.7	2	4
A	2018-04-22	17	108	6	102	7.3	11	1	4.1	7.2	2.4	72	1013.2	2	4
A	2018-04-23	1	108	6	102	-1.7	312	1	1.2	1.7	-4.4	98	1017.8	1	4
A	2018-04-23	13	108	6	102	7.5	166	0	3.1	5.5	2.8	46	1016.9	1	4
A	2018-04-24	3	108	6	102	6	153	1	3.5	6.9	0.9	53	1006.9	2	4
A	2018-04-25	11	108	6	102	7.4	244	0	3.8	8.3	3.9	99	998.6	2	4
A	2018-04-25	19	108	6	102	8.6	242	0	3.3	8.6	5	72	998.8	2	4
A	2018-04-27	8	108	6	102	4	183	0	1.3	2.9	1.8	100	1007	2	1
A	2018-04-27	13	108	6	102	8.2	230	0	3.4	7.2	4.9	85	1009.3	2	4
A	2018-04-28	13	108	6	102	10.5	258	0	3.2	6.9	6.4	69	1015.1	2	4
A	2018-04-28	15	108	6	102	12.1	242	0	4.3	7.4	8.1	49	1014.5	2	1
A	2018-04-29	12	108	6	102	13.5	149	1	2.5	6.1	9.9	55	1014.8	1	4
A	2018-04-30	12	108	6	102	7.5	86	1	2.3	4.9	5	100	1015.1	2	4
A	2018-04-30	13	108	6	102	7.8	91	1	2.6	4.7	5.6	100	1015.1	2	4
A	2018-04-30	14	108	6	102	8.5	70	1	2.3	5.1	6.1	96	1015.3	2	4
A	2018-04-30	16	108	6	102	12.1	78	1	3.1	5.7	8.4	77	1013.9	1	4
A	2018-04-30	21	108	6	102	10	57	1	1.9	3.1	9.1	78	1012.3	1	4
A	2018-05-01	11	108	6	102	11.7	91	1	2	3.6	9.8	96	1005.9	2	4
A	2018-05-03	20	108	6	102	9.7	89	1	3.1	7.4	6.8	89	1016.1	2	1
A	2018-03-07	18	163	9	154	-3.5	74	1	1.8	4.1	-5.8	61	1007	1	4
A	2018-03-23	23	91	5	86	-9	101	1	0.5	1.3	-11.4	96	1008.8	2	4
A	2018-03-11	1	129	7	122	0	181	0	1.1	2.6	-1.6	98	1012.9	2	4
A	2018-03-11	7	129	7	122	-0.1	150	1	1.5	2.8	-1.9	99	1013.1	2	4
A	2018-03-06	1	166	9	157	-9.2	142	1	0.7	3.5	-9.9	73	1012.2	2	4
A	2018-03-06	7	166	9	157	-8.4	113	1	3.7	6.2	-13.5	69	1009.8	2	4
A	2018-03-06	22	166	9	157	-8.6	106	1	3.2	4.4	-13.7	77	1007.4	1	4
A	2017-03-31	6	260	14	246	-1.6	143	1	1.8	4.7	-4.9	96	1015.2	2	2
A	2017-04-05	11	260	14	246	9.6	239	0	4.2	9.7	7.1	67	1010.3	1	4
A	2017-04-06	14	260	14	246	10.1	260	0	3.2	6.1	8.5	54	1006.6	2	4
A	2017-04-21	14	260	14	246	5.1	243	0	3.3	7.6	2	98	1000.3	4	1
A	2017-04-22	18	260	14	246	3.9	254	0	2.5	7.3	0.4	79	992.4	2	1
A	2017-04-23	23	260	14	246	1.1	264	0	2	3.8	-0.6	70	1007.3	2	4
A	2017-04-24	22	260	14	246	0.5	167	0	0.9	2	1.4	83	1008.6	1	4
A	2017-04-25	17	260	14	246	1.9	147	1	1.9	6.7	-0.5	94	1002	2	1
A	2017-04-25	18	260	14	246	0.5	108	1	2	4.1	-0.9	96	1000.9	2	1
A	2018-02-10	14	170	9	161	-5.8	35	1	3.4	5.7	-11	92	1020.8	2	4
A	2018-02-11	18	170	9	161	-4.1	153	1	0.9	2.4	-5.5	93	1011.7	2	4
A	2018-02-12	15	170	9	161	-2.5	164	0	3.2	7.1	-7.1	89	1012	2	4
A	2018-02-13	19	170	9	161	-1	166	0	2	4.6	-3.8	88	1019.9	2	4
A	2018-02-17	16	170	9	161	-3.9	27	1	2.1	4.1	-7.4	99	1019.7	2	2
A	2018-02-20	4	170	9	161	-14.3	326	1	1	2	-20.2	93	1026.2	2	4
A	2018-02-22	3	170	9	161	-17.6	205	0	0	0.1	-17.2	89	1031.6	2	4
A	2018-02-22	22	170	9	161	-22.2	112	1	0.1	0.7	-21.1	85	1030.7	2	4
A	2018-02-24	8	170	9	161	-22.4	13	1	1.8	2.5	-24.6	84	1035.3	2	4
A	2018-03-22	11	95	5	90	0.9	238	0	3.4	7.6	-4.3	87	1003.6	2	4
A	2018-03-21	19	96	5	91	-2.3	228	0	2.4	5.9	-7	48	1013.4	2	4
A	2018-03-21	24	96	5	91	-2.7	218	0	1.7	4.8	-6.7	70	1009.8	2	4
A	2018-01-26	6	270	14	256	3.1	219	0	2.2	7.3	0.7	95	1014.5	2	4
A	2018-01-28	15	270	14	256	0.4	150	1	3.2	7.1	-3.2	100	1009.5	2	2
A	2018-01-28	16	270	14	256	0.4	150	1	3	6.7	-3.3	100	1008.3	2	2
A	2018-01-29	10	270	14	256	-0.1	326	1	1.3	2.1	-1.1	100	1004.1	2	4
A	2018-03-20	8	97	5	92	-1.8	246	0	2.1	4.4	-5.4	96	1005.5	2	4
A	2018-03-20	16	97	5	92	1.7	323	1	5.4	10.9	-5.3	99	1008.5	2	2
A	2018-03-12	8	117	6	111	-3.2	115	1	2.9	5.3	-7.5	98	1009.9	2	4
A	2018-03-26	3	78	4	74	1	249	0	2.6	5.9	-2.6	96	1002.8	2	4
A	2018-03-26	4	78	4	74	0.6	268	0	2.2	6.6	-2.9	99	1002.8	2	4
A	2018-03-26	5	78	4	74	0.4	252	0	1.6	5.3	-2.9	100	1003.1	2	4
A	2018-03-26	6	78	4	74	0.2	248	0	0.9	3.2	-2.6	100	1003.4	2	4
A	2017-04-06	13	260	13	247	9	288	0	1.7	4.3	6.9	61	1006.6	3	4
A	2017-04-12	4	260	13	247	0.1	298	1	4.3	7.8	-4.3	86	1002.1	2	2
A	2017-04-21	9	260	13	247	0.6	220	0	2.7	6.4	-2.7	99	1004.3	2	3
A	2017-04-21	10	260	13	247	1.3	218	0	2.9	6.3	-2.1	99	1003.1	2	1
A	2017-04-21	13	260	13	247	4.5	235	0	3.2	6.4	1.4	98	1000.7	2	1
A	2017-04-23	7	260	13	247	1.7	301	1	3.4	6.2	-1.8	93	998.7	2	4
A	2017-04-25	12	260	13	247	3.8	163	0	3.9	6.9	-0.1	92	1003.8	2	4
A	2017-04-26	2	260	13	247	0.5	260	0	2	4.5	-1.9	98	997.5	2	2
A	2018-03-19	2	100	5	95	-1.4	243	0	3.5	7.4	-6.4	75	1010.5	3	4
A	2018-03-19	6	100	5	95	-1.1	247	0	2.7	7.3	-6	75	1007.7	2	4
A	2018-03-19	8	100	5	95	-0.5	253	0	3.6	8.8	-5.9	73	1007	2	4
A	2018-03-19	10	100	5	95	0.4	252	0	3.3	8.5	-4.7	72	1006.3	2	4
A	2018-03-19	13	100	5	95	2.6	238	0	3.6	9.1	-2.2	65	1004.8	2	4
A	2018-03-19	19	100	5	95	-0.6	240	0	4.6	11.4	-6	94	1002.7	2	4
A	2018-03-25	1	80	4	76	1.3	242	0	3.7	10	-3.9	70	1002.8	2	4
A	2018-03-25	5	80	4	76	1.1	241	0	3.2	7.7	-3.4	83	1002.4	2	4
A	2018-03-25	23	80	4	76	1.6	255	0	2.4	7.2	-2.4	90	1003	2	4
B	2018-03-06	17	121	6	115	-4.3	64	0	3	5.6	-8.4	63	1005.8	1	4
B	2018-03-08	4	121	6	115	-3.8	75	0	2.8	5.1	-8.1	67	1005.4	2	4
B	2018-03-10	11	121	6	115	0.1	108	0	1.4	2.8	-1.7	95	1009.8	4	4
B	2018-03-11	6	121	6	115	0	143	0	1	2.6	-0.9	96	1012.5	2	4
B	2018-03-11	8	121	6	115	0	135	0	1.1	2.9	-1.5	95	1013	4	4
B	2018-03-11	18	121	6	115	1.6	75	0	1.2	2.8	0.7	81	1012.1	4	4
B	2018-03-12	6	121	6	115	-1.9	94	0	2.4	5.8	-5.5	91	1009.2	2	4
B	2018-03-18	15	121	6	115	2.3	255	1	5.1	10.7	-2	51	1017.1	1	4
B	2018-03-20	13	121	6	115	0.5	255	1	2.4	5.5	-2.5	74	1007.9	2	4
B	2018-03-21	14	121	6	115	-2.7	256	1	2.2	5.2	-6.5	51	1016.3	1	4
B	2018-03-23	17	121	6	115	-1.5	23	0	1.6	6	-4.3	63	1006.8	2	4
B	2018-03-25	2	121	6	115	1.4	230	1	4.1	8.4	-2.6	67	1003.5	2	4
B	2018-03-25	12	121	6	115	1.7	238	1	4.8	10.3	-2.8	87	1003.1	2	4
B	2018-03-25	13	121	6	115	2	235	1	4.7	9.8	-2.7	86	1003.2	2	4
B	2018-03-26	24	121	6	115	-7.2	330	1	0.1	1.7	-7	58	1015.1	1	4
B	2018-03-27	5	121	6	115	-8.8	328	1	0.4	2	-9.1	75	1016	1	4
B	2018-03-27	10	121	6	115	-2.4	18	0	0.5	2.1	-3.5	53	1016.9	1	4
B	2018-03-28	1	121	6	115	-8	330	1	0	0.8	-7.8	60	1016.8	1	4
B	2018-03-28	3	121	6	115	-9.4	279	1	0.4	0.8	-9	71	1017	1	4
B	2018-03-28	5	121	6	115	-9.3	240	1	1.1	1.9	-11.5	71	1016.7	1	4
B	2018-03-28	19	121	6	115	-0.4	260	1	2.6	4.5	-2.5	49	1016	3	4
B	2018-03-28	20	121	6	115	-1.7	262	1	1.4	5	-3.2	55	1016.1	1	4
B	2018-03-29	1	121	6	115	-5.2	256	1	1.1	2.5	-7	76	1017.3	1	4
B	2018-03-29	19	121	6	115	1.5	97	0	1.3	3.6	0.2	32	1016	1	4
B	2018-03-29	21	121	6	115	-3.2	58	0	0.8	1.8	-3.6	53	1016.5	1	4
B	2018-03-30	7	121	6	115	-6.7	60	0	2	3.2	-10.6	67	1014.5	2	4
B	2018-03-30	14	121	6	115	0.8	118	0	3.5	8.4	-3.1	56	1011.9	2	4
B	2018-03-31	5	121	6	115	-2.4	74	0	2.3	5.8	-6.2	85	1010.6	2	4
B	2018-03-31	13	121	6	115	0	52	0	1.9	3.9	-2.5	78	1011.4	2	4
B	2018-03-31	18	121	6	115	1.1	105	0	1.2	3.6	-0.3	74	1011.7	2	4
B	2018-03-31	19	121	6	115	0.7	60	0	1.8	3.2	-0.7	74	1011.7	2	4
B	2018-04-01	1	121	6	115	-0.4	52	0	0.5	1.6	-0.2	84	1012.1	2	4
B	2018-04-01	2	121	6	115	-0.5	50	0	0.3	2.2	0.1	84	1012.1	2	4
B	2018-04-01	8	121	6	115	-0.9	87	0	4.1	8.4	-5.5	80	1010	2	4
B	2018-04-01	14	121	6	115	1.9	68	0	5.8	10.1	-2.9	68	1007.9	2	4
B	2018-04-02	7	121	6	115	0.1	51	0	3.1	6.4	-3.5	98	989.6	2	2
B	2018-04-02	9	121	6	115	0.2	36	0	1.9	5.8	-2.7	98	988.1	2	2
B	2018-04-04	7	121	6	115	0.1	101	0	0.9	2.7	-1.6	78	1011.5	2	4
B	2018-04-04	15	121	6	115	5.6	138	0	2.1	4.6	3.6	78	1010.8	2	4
B	2018-04-04	16	121	6	115	6	140	0	2.4	5.2	3.9	78	1010.4	2	4
B	2018-04-04	19	121	6	115	5.2	115	0	1.8	3.9	4.5	91	1008.9	2	1
B	2018-04-05	17	121	6	115	10.1	123	0	1.3	4.1	11	87	1003.4	2	1
B	2018-04-06	5	121	6	115	5.8	208	1	2.5	4.6	4.2	94	1004.8	2	4
B	2018-04-06	7	121	6	115	5.9	189	1	2.9	5.9	3.5	95	1004.1	2	4
B	2018-04-07	13	121	6	115	6.7	248	1	3.3	6.1	4.4	42	1026.9	1	4
B	2018-04-07	14	121	6	115	7.7	232	1	3.5	6.5	5.6	36	1026.8	1	4
B	2018-04-07	15	121	6	115	8.2	238	1	3.4	6.1	6.3	38	1026.8	3	4
B	2018-04-07	23	121	6	115	0.2	134	0	0.1	1	1	76	1024.4	2	4
B	2018-04-08	10	121	6	115	5.9	219	1	3.2	5.9	3	57	1018.4	1	4
B	2018-04-08	18	121	6	115	15.6	235	1	2.4	4.8	15.8	38	1016.3	3	4
B	2018-04-08	20	121	6	115	12.9	202	1	0.9	4.9	14.4	49	1016.1	1	4
B	2018-04-09	1	121	6	115	11	205	1	2.2	5.6	10.4	69	1014.7	1	4
B	2018-04-09	22	121	6	115	11.8	235	1	0.4	2	13.3	70	1007.2	1	4
B	2018-04-10	8	121	6	115	0.9	23	0	2.9	8.9	-1.7	80	1013.7	2	4
B	2018-04-10	10	121	6	115	0.8	30	0	2.7	8.2	-2.6	87	1016	2	4
B	2018-04-10	13	121	6	115	3.7	37	0	2.5	6.8	0.7	65	1018.8	2	4
B	2018-04-11	7	121	6	115	-1.1	53	0	1.9	3.8	-4.2	76	1029	1	4
B	2018-04-13	5	121	6	115	-0.7	40	0	0.8	2.2	-1.4	58	1028	1	4
B	2018-04-13	6	121	6	115	-0.4	56	0	1.4	2.5	-1.8	55	1027.7	1	4
B	2018-04-14	7	121	6	115	1.9	61	0	1.7	2.6	-0.6	57	1027.1	1	4
B	2018-04-14	13	121	6	115	16.3	114	0	2.5	5.2	14.6	25	1025	1	4
B	2018-04-14	15	121	6	115	17.4	133	0	3	6.9	16.9	21	1023.7	1	4
B	2018-04-14	20	121	6	115	15.9	142	0	1.3	3.5	17.3	23	1021.1	1	4
B	2018-04-14	22	121	6	115	8.8	118	0	0.2	1.4	11.7	39	1021.4	1	4
B	2018-04-15	18	121	6	115	17.7	271	1	2.5	6	17.8	46	1018.5	1	4
B	2018-04-15	20	121	6	115	15	285	1	0.1	3.4	17.5	54	1018.2	1	4
B	2018-04-15	24	121	6	115	7.6	5	0	0.6	1.2	8.9	87	1018.8	2	4
B	2018-04-16	3	121	6	115	7.1	47	0	0	0.8	7.6	88	1017.7	2	4
B	2018-04-16	4	121	6	115	6.6	72	0	0.3	1.2	7.1	91	1017.3	2	4
B	2018-04-16	11	121	6	115	18	173	1	2.6	6	17.7	48	1015.5	2	4
B	2018-04-17	17	121	6	115	7.6	259	1	2.1	5.8	5.6	89	1014.7	2	1
B	2018-04-18	10	121	6	115	4.5	291	1	2.2	6.9	1.8	96	1019.2	2	4
B	2018-04-18	12	121	6	115	6	293	1	2.9	6.1	4	86	1020.4	2	4
B	2018-04-18	22	121	6	115	8.6	274	1	2.7	8.3	7.2	76	1020.7	2	4
B	2018-04-18	24	121	6	115	7.6	279	1	2.8	7	5.7	87	1020.2	2	4
B	2018-04-19	23	121	6	115	7.7	285	1	2.4	4.9	7.1	72	1024.5	1	4
B	2018-04-19	24	121	6	115	6.2	280	1	2.4	5.4	5.4	78	1024.7	1	1
B	2018-04-20	2	121	6	115	4	280	1	1.8	3.8	2.8	88	1024.6	1	4
B	2018-04-20	7	121	6	115	2.6	255	1	2.2	4.4	-0.3	94	1023.5	1	4
B	2018-04-20	21	121	6	115	11.9	241	1	5.5	13.3	10.2	75	1011.8	3	4
B	2018-04-20	24	121	6	115	10.4	233	1	3.4	7.3	8.3	82	1008.3	3	4
B	2018-04-21	10	121	6	115	10.2	286	1	5.8	12.8	8	74	997.2	2	1
B	2018-04-21	23	121	6	115	6.9	273	1	3.4	8.4	5.1	63	1006.9	1	1
B	2018-04-23	6	121	6	115	-3.1	1	0	0.6	1.1	-2	92	1018.6	1	4
A	2018-03-18	20	103	5	98	0.2	274	0	4.5	8.7	-4.8	65	1013.5	2	4
A	2018-03-06	8	166	8	158	-8.4	110	1	4.2	7.1	-14.6	69	1009.6	2	4
A	2018-03-06	21	166	8	158	-8.1	102	1	3	5.5	-12.5	75	1007.5	1	4
A	2018-01-26	9	270	13	257	2.8	200	0	2.4	6	0.5	97	1015.8	2	4
A	2018-03-05	7	168	8	160	-21.8	316	1	0	0.7	-21.2	85	1011.9	2	4
A	2018-03-05	20	168	8	160	-9.9	191	0	0.3	1.8	-11.2	76	1012.4	2	4
A	2018-03-05	24	168	8	160	-8.5	136	1	0.9	4.3	-10.3	73	1012.3	2	4
A	2018-03-17	10	106	5	101	-6.7	345	1	4	5.8	-13.2	85	1027.1	1	4
A	2018-02-11	21	170	8	162	-4.8	148	1	1.1	2	-6.8	99	1010.9	2	4
A	2018-02-15	9	170	8	162	-14.5	146	1	0.4	1.8	-15.8	92	1030.5	2	4
A	2018-02-20	5	170	8	162	-12.4	335	1	0.8	1.1	-13.9	94	1026	2	4
A	2018-02-22	7	170	8	162	-20.2	155	1	0.2	0.5	-20.3	87	1031.9	2	4
A	2018-02-22	21	170	8	162	-20.4	2	1	0	1.4	-20.1	87	1030.6	2	4
A	2018-02-23	2	170	8	162	-22.5	164	0	0.5	1.1	-23.3	85	1030.1	2	4
A	2018-02-23	19	170	8	162	-20.1	347	1	0.5	1.3	-17.1	89	1029.5	4	4
A	2018-02-25	8	170	8	162	-19.6	354	1	1.8	2.6	-26.1	88	1036	2	4
A	2018-03-04	8	170	8	162	-18.9	357	1	1.6	2.2	-23.3	87	1008.3	1	4
A	2018-03-04	18	170	8	162	-7.6	344	1	3.4	4.9	-12.3	80	1008	1	4
A	2018-03-24	8	85	4	81	-5.8	187	0	1.3	3.1	-10.5	98	1009	3	4
A	2018-03-24	9	85	4	81	-4.4	206	0	2.5	5.1	-9.3	91	1008.8	1	4
A	2018-03-24	10	85	4	81	-2.7	213	0	2.1	6.3	-8.3	80	1008.7	1	4
A	2018-03-24	14	85	4	81	2.6	214	0	4	7	-2.8	56	1006.4	2	4
A	2018-03-24	23	85	4	81	0.7	236	0	3.4	8.3	-4	72	1003.8	2	4
A	2018-03-24	24	85	4	81	1.2	235	0	4.2	9.6	-4.2	69	1003.2	2	4
A	2018-03-15	8	107	5	102	-7.2	335	1	4.2	6.5	-13.3	88	1015.6	2	4
A	2018-03-11	21	129	6	123	-0.6	152	1	2	4.2	-2.8	92	1012.9	2	4
A	2018-04-08	20	108	5	103	8.8	178	0	0.8	1.7	8.3	67	1016.3	2	4
A	2018-04-09	16	108	5	103	21	228	0	3.3	7.9	18.2	47	1007.1	1	4
A	2018-04-09	19	108	5	103	20.3	249	0	1.8	5.6	18.8	46	1005.7	2	4
A	2018-04-09	22	108	5	103	14.1	272	0	1	2.6	12.8	65	1007	2	4
A	2018-04-10	1	108	5	103	5.7	28	1	4.1	7.2	2.9	83	1008	1	4
A	2018-04-10	2	108	5	103	4.6	17	1	6.1	9	0.1	85	1008.6	1	4
A	2018-04-10	13	108	5	103	3	27	1	5.3	7.6	-3.1	71	1019	2	4
A	2018-04-10	16	108	5	103	4.4	16	1	6.1	9.3	-2.2	66	1021	2	4
A	2018-04-11	15	108	5	103	7.2	84	1	3.6	7.8	1.5	32	1030.1	1	4
A	2018-04-11	17	108	5	103	7.9	100	1	4.1	7.9	2.4	32	1028.9	1	4
A	2018-04-11	18	108	5	103	8	98	1	3.5	7.3	2.5	34	1028.3	1	4
A	2018-04-12	19	108	5	103	9.6	69	1	1.9	4.3	5.6	29	1026.3	1	4
A	2018-04-12	21	108	5	103	3.8	58	1	1.3	2.6	2.3	51	1026.7	1	4
A	2018-04-13	24	108	5	103	3.3	104	1	2.8	4	-0.5	59	1027.7	1	4
A	2018-04-14	1	108	5	103	2.3	146	1	0.8	3	-0.8	63	1028.2	1	4
A	2018-04-14	19	108	5	103	16.1	152	1	2.1	5.1	12.7	29	1021.8	1	4
A	2018-04-16	4	108	5	103	6.8	142	1	0.2	0.7	5.3	98	1017.6	2	4
A	2018-04-16	18	108	5	103	17.6	199	0	2.5	6.3	15.8	52	1014	2	4
A	2018-04-17	3	108	5	103	9.6	23	1	0.9	2.2	9.2	99	1013.4	2	4
A	2018-04-18	13	108	5	103	6.6	328	1	4.3	9.5	1.6	95	1019.4	2	4
A	2018-04-18	18	108	5	103	10.3	1	1	2.8	6.1	7.3	83	1019.8	2	4
A	2018-04-18	19	108	5	103	10.2	359	1	2.1	6.4	7.7	83	1019.7	2	4
A	2018-04-18	22	108	5	103	8.3	296	1	2.2	6.8	5.9	68	1020	2	4
A	2018-04-18	23	108	5	103	7.9	290	0	3	5.7	5.1	81	1019.4	2	4
A	2018-04-19	13	108	5	103
A	2018-04-20	4	108	5	103	1.8	278	0	0.8	1.7	0.7	98	1023.7	1	4
A	2018-04-20	5	108	5	103	2.1	256	0	0.9	1.7	-0.3	99	1023.5	2	4
A	2018-04-20	13	108	5	103	15.6	240	0	3.3	7.4	10.8	53	1017.9	1	4
A	2018-04-20	14	108	5	103	16.7	244	0	4.7	10.4	12.1	50	1016.4	3	4
A	2018-04-20	16	108	5	103	17.1	265	0	4.8	13.4	13.3	57	1014.3	1	4
A	2018-04-20	22	108	5	103	11.2	240	0	2	5.7	10.1	83	1009.7	2	4
A	2018-04-21	1	108	5	103	9.1	229	0	2.2	6	7.2	92	1005.9	3	4
A	2018-04-21	5	108	5	103	9.4	242	0	2.4	5.8	7.6	98	998.8	3	4
A	2018-04-21	16	108	5	103	11.3	315	1	8.1	12.5	4.6	61	1002.4	2	4
A	2018-04-22	2	108	5	103	5.4	284	0	2.9	6.8	1.9	75	1006.1	2	4
A	2018-04-22	20	108	5	103	5	12	1	3.7	7	0.5	70	1015	2	4
A	2018-04-23	21	108	5	103	4.2	133	1	0.9	4	2.4	63	1011.8	3	4
A	2018-04-23	24	108	5	103	4.5	144	1	1.3	4.3	0.8	62	1009.5	2	4
A	2018-04-24	16	108	5	103	12.2	258	0	3.8	10.8	8.1	54	1003.4	2	4
A	2018-04-25	14	108	5	103	8.7	243	0	4.1	10	5.2	88	999	2	4
A	2018-04-28	17	108	5	103	11.5	297	1	3.3	6	7.7	63	1014.4	2	4
A	2018-05-01	10	108	5	103	10.5	66	1	2.5	3.7	8	99	1005.5	2	4
A	2018-05-02	9	108	5	103	10.9	257	0	1.6	5.1	9	83	1010.9	2	4
A	2018-05-04	7	108	5	103	9.9	275	0	2.8	7.4	8.5	99	1015.9	2	4
A	2017-04-04	11	260	12	248	5.8	217	0	2.4	5.1	2.7	71	1027.2	2	4
A	2017-04-04	12	260	12	248	7.5	229	0	2.5	5.6	4.6	67	1027.1	3	4
A	2017-04-21	11	260	12	248	2.2	223	0	2.5	6	-1.3	98	1002.2	2	1
A	2017-04-23	1	260	12	248	0.2	285	0	1.4	2.6	-1.2	94	996.2	1	4
A	2017-04-23	12	260	12	248	3.4	312	1	5.7	10.4	-1.3	82	1002.3	2	1
A	2017-04-23	13	260	12	248	3.8	328	1	7	13.2	-1	75	1002.6	2	4
A	2017-04-25	5	260	12	248	1.5	158	0	3.3	5.6	-2.1	81	1004.7	3	4
A	2017-04-25	7	260	12	248	2	170	0	3.9	8.2	-1.7	82	1004.2	2	2
A	2018-04-05	19	109	5	104	7.9	151	1	2.5	5.7	6.4	100	1003.3	2	1
A	2018-03-10	23	133	6	127	0.1	163	0	1.9	3.1	-2.2	96	1012.6	4	4
A	2018-03-10	24	133	6	127	0.1	169	0	1.4	3.5	-1.8	97	1012.8	2	4
A	2018-01-30	17	270	12	258	-3.7	357	1	4.5	8	-9.2	98	1003.3	2	4
A	2018-03-23	24	91	4	87	-9.3	171	0	0	0.6	-12.4	98	1008.9	2	4
A	2018-03-07	16	163	7	156	-1.9	87	1	3.2	6.7	-6.3	57	1006.9	1	4
A	2017-04-08	7	260	11	249	0.5	331	1	5.5	11.8	-4.3	87	1011.8	2	4
A	2017-04-24	6	260	11	249	-3	179	0	0.7	1.2	-2.3	94	1007.9	1	4
A	2017-04-24	24	260	11	249	0.5	154	1	2.2	3.1	-2	85	1007.9	1	4
A	2017-04-25	8	260	11	249	0.4	159	0	3.1	7	-3	95	1004.1	2	2
A	2017-04-26	9	260	11	249	3	207	0	3.5	7.7	-0.4	88	999.1	2	4
A	2017-04-26	11	260	11	249	4.1	210	0	4.5	9.5	0.2	81	998.8	2	1
A	2018-03-09	16	145	6	139	1.2	147	1	2.1	5.6	-1.3	93	1007.7	2	4
B	2018-03-06	18	121	5	116	-5.1	64	0	2.4	5.2	-8.8	65	1006.2	1	4
B	2018-03-07	1	121	5	116	-7.5	57	0	2	4	-11.4	76	1006.3	2	4
B	2018-03-07	8	121	5	116	-10.4	60	0	2.1	3.6	-14.9	86	1006.6	1	4
B	2018-03-07	15	121	5	116	-1.7	72	0	4.7	8.2	-6.7	57	1005.9	1	4
B	2018-03-09	20	121	5	116	0.7	136	0	2.8	5.1	-1.4	91	1007.8	4	4
B	2018-03-10	16	121	5	116	1.5	119	0	1.4	3.2	-0.1	83	1010.7	4	4
B	2018-03-11	21	121	5	116	1	113	0	1.2	4	-0.1	78	1012	2	4
B	2018-03-12	1	121	5	116	-2	66	0	1.3	2.4	-3.6	89	1011.5	1	4
B	2018-03-12	16	121	5	116	2.6	107	0	2.5	6.5	-0.1	82	1003.2	2	4
B	2018-03-15	13	121	5	116	-3.4	354	0	2.2	5.8	-6.5	48	1016.9	3	4
B	2018-03-17	8	121	5	116	-8.4	314	1	0.2	2	-9.8	85	1027	1	4
B	2018-03-17	16	121	5	116	-2.5	356	0	1.9	5.2	-5.1	42	1025.9	3	4
B	2018-03-18	16	121	5	116	2.2	246	1	4.8	9.2	-2.3	47	1016.5	1	4
B	2018-03-19	21	121	5	116	-1.2	228	1	4.5	10.6	-6.4	96	1004.1	2	2
B	2018-03-20	17	121	5	116	-1.6	331	1	2	7.4	-3.6	91	1009.6	2	2
B	2018-03-22	21	121	5	116	0	268	1	4.1	10.8	-5.1	97	1000.9	3	2
B	2018-03-23	16	121	5	116	-1.4	9	0	2.4	6.9	-3.9	62	1006.6	3	4
B	2018-03-23	20	121	5	116	-2.9	11	0	0.8	3.5	-3.4	69	1008.2	2	4
B	2018-03-23	21	121	5	116	-3.8	24	0	0.6	2.7	-3.5	71	1008.3	2	4
B	2018-03-24	1	121	5	116	-8.6	250	1	0	0.5	-9	91	1009	1	4
B	2018-03-25	14	121	5	116	2.4	236	1	5.1	10.7	-2.3	82	1003.2	2	4
B	2018-03-26	7	121	5	116	0.4	278	1	1.9	5.7	-2.6	95	1003.8	2	4
B	2018-03-26	11	121	5	116	-1.8	20	0	2.5	6.7	-2.8	94	1006.2	2	2
B	2018-03-26	15	121	5	116	-2.8	28	0	2.3	8.8	-6.7	66	1011.6	2	2
B	2018-03-26	19	121	5	116	-2.3	19	0	1.6	6.4	-4.2	39	1012.5	1	4
B	2018-03-26	22	121	5	116	-6.4	331	1	0.1	1.7	-6.3	51	1014.5	1	4
B	2018-03-27	24	121	5	116	-7.6	331	1	0.6	1.8	-7.6	62	1016.8	1	4
B	2018-03-28	21	121	5	116	-2.4	258	1	2.5	5.5	-4.3	59	1016.5	1	4
B	2018-03-29	4	121	5	116	-7.2	272	1	0.9	1.9	-8.3	86	1017.8	1	4
B	2018-03-29	9	121	5	116	-1	157	0	0	0.3	-4.7	61	1018.2	1	4
B	2018-03-29	22	121	5	116	-4.4	52	0	0.9	1.7	-4.1	59	1016.9	1	4
B	2018-03-29	23	121	5	116	-5.1	52	0	0.8	1.7	-5.6	61	1017	1	4
B	2018-03-29	24	121	5	116	-5.6	58	0	1	1.9	-6.8	65	1016.9	1	4
B	2018-03-30	1	121	5	116	-6.2	58	0	0.9	1.6	-7.5	66	1017	1	4
B	2018-03-31	2	121	5	116	-2.1	78	0	2.3	6.2	-5.7	86	1011.1	2	4
B	2018-03-31	12	121	5	116	-0.7	64	0	1.5	3.9	-3.9	83	1011.5	2	4
B	2018-03-31	15	121	5	116	1.1	84	0	1.1	3.2	-0.6	73	1011.8	2	4
B	2018-03-31	17	121	5	116	1.1	119	0	1.8	3.3	-0.7	74	1011.7	2	4
B	2018-04-01	6	121	5	116	-0.5	90	0	3	6.1	-4	79	1010.7	2	4
B	2018-04-01	10	121	5	116	0	78	0	4.3	8.5	-4.6	76	1009.6	2	4
B	2018-04-01	12	121	5	116	1	75	0	4.7	9.5	-3.7	72	1008.6	2	4
B	2018-04-01	16	121	5	116	2.7	68	0	5.3	9.6	-1.7	64	1006.1	2	4
B	2018-04-01	18	121	5	116	2.1	65	0	5.8	11.5	-2.5	68	1004	1	4
B	2018-04-03	12	121	5	116	1.2	264	1	3.4	9.9	-3.7	70	1007.6	2	4
B	2018-04-03	24	121	5	116	-3.8	73	0	0.6	1.2	-3.6	80	1011.7	1	4
B	2018-04-05	9	121	5	116	6.2	122	0	0.5	2.6	5.9	95	1005.7	2	4
B	2018-04-05	12	121	5	116	10.9	134	0	3.1	5.4	10.1	70	1005	3	4
B	2018-04-05	16	121	5	116	12.3	144	0	2.1	4.4	12.1	70	1003.8	2	4
B	2018-04-05	18	121	5	116	8.7	61	0	1.3	3.3	9	95	1002.7	2	1
B	2018-04-06	14	121	5	116	3.4	219	1	3.9	11	-0.3	71	1005	2	4
B	2018-04-06	17	121	5	116	1.5	215	1	4.3	8.6	-2	91	1004.5	2	2
B	2018-04-07	12	121	5	116	6.5	282	1	1.7	6.1	3.5	52	1026.5	1	4
[truncated: 1,679 more rows]
